# Supplementary material for: Multifactor transcriptional control of alternative oxidase induction integrates diverse environmental inputs to enable fungal virulence
Source: Nat Commun. 2023 Jul 27;14:4528. doi: 10.1038/s41467-023-40209-w (PMC10374912; doi:10.1038/s41467-023-40209-w)
Supplement: Supplementary file 3 — Supplementary Data 1 [file 41467_2023_40209_MOESM3_ESM.xlsx]

## Sheet: Sheet1
Supplementary Data 1: Strains used in this study.
Strain Name (CaLC)	Genotype	Parental Strain (CaLC)	Integrated Plasmid (pLC)	Reference	Related Figure(s)
239 (SN95)	arg4∆/arg4∆ his1∆/his1∆ URA3/ura3∆::imm434 IRO1/iro1∆::imm434	-		1
155 (SC5314)	a prototrophic reference strain of C. albicans	-		2
2302	his1∆ /his1∆ leu2∆::Cd HIS1 /leu2∆::Cm LEU2 arg4∆ /arg4∆ URA3/ura3 ::imm434 IRO1/iro1 ::imm434	-		3
2740	his1∆ /his1::HIS1 leu2∆/leu2::LEU2 arg4∆ /arg4∆ URA3/ura3 ::imm434 IRO1/iro1 ::imm434	-		4
6771	aox2∆::FRT/aox2∆::FRT	155 (SC5314)		This study	Fig. 1b, 1c, 1d, 7e; Supplementary Fig. 1a, 1b, 1c, 1d, 7a, 7b
6971	aox2∆::FRT/(aox2∆::FRT)::AOX2(A)-FRT	6771		This study	Fig. 1b, 1c, 1d, 7a, 7d, 7e; Supplementary Fig. 1a, 1b, 1c
6974	aox2∆::FRT/(aox2∆::FRT)::AOX2(B)-FRT	6771		This study	Fig. 1b
7824	aox1∆::FRT/aox1∆::FRT	155 (SC5314)		This study	Supplementary Fig. 7b
8312	aox1∆::FRT/aox1∆::FRT aox2∆::FRT/aox2∆::FRT	7824		This study	Supplementary Fig. 7b
8630	(aox2∆::FRT)::AOX2(A)-FRT/(aox2∆::FRT)::AOX2(B)-FRT	6971		This study	Supplementary Fig. 1d
5947	arg4∆/arg4∆ his1∆/his1∆ URA3/ura3∆::imm434 IRO1/iro1∆::imm434 ndh51∆::SAT1/ndh51∆::SAT1	239 (SN95)		This study	Fig. 2a, 2b
5950	arg4∆/arg4∆ his1∆/his1∆ URA3/ura3∆::imm434 IRO1/iro1∆::imm434 sdh12∆::SAT1/sdh12∆::SAT1	239 (SN95)		This study	Fig. 2a
5990	arg4∆/arg4∆ his1∆/his1∆ URA3/ura3∆::imm434 IRO1/iro1∆::imm434 rip1∆::SAT1/rip1∆::SAT1	239 (SN95)		This study	Fig. 2a, 2b, 6c
5962	arg4∆/arg4∆ his1∆/his1∆ URA3/ura3∆::imm434 IRO1/iro1∆::imm434 cyc1∆::SAT1/cyc1∆::SAT1	239 (SN95)		This study	Fig. 2a, 2b
5956	arg4∆/arg4∆ his1∆/his1∆ URA3/ura3∆::imm434 IRO1/iro1∆::imm434 cox5∆::SAT1/cox5∆::SAT1	239 (SN95)		This study	Fig. 2a, 2b, 6c
5959	arg4∆/arg4∆ his1∆/his1∆ URA3/ura3∆::imm434 IRO1/iro1∆::imm434 atp2∆::SAT1/atp2∆::SAT1	239 (SN95)		This study	Fig. 2a, 2b
5935	arg4∆/arg4∆ his1∆/his1∆ URA3/ura3∆::imm434 IRO1/iro1∆::imm434 (aox2-aox1)∆::ARG/(aox2-aox1)∆::ARG	239 (SN95)		This study	Fig. 2a
5968	arg4∆/arg4∆ his1∆/his1∆ URA3/ura3∆::imm434 IRO1/iro1∆::imm434 (aox2-aox1)∆::ARG/(aox2-aox1)∆::ARG ndh51∆::SAT1/ndh51∆::SAT1	5935		This study	Fig. 2a
5971	arg4∆/arg4∆ his1∆/his1∆ URA3/ura3∆::imm434 IRO1/iro1∆::imm434 (aox2-aox1)∆::ARG/(aox2-aox1)∆::ARG sdh12∆::SAT1/sdh12∆::SAT1	5935		This study	Fig. 2a
5993	arg4∆/arg4∆ his1∆/his1∆ URA3/ura3∆::imm434 IRO1/iro1∆::imm434 (aox2-aox1)∆::ARG/(aox2-aox1)∆::ARG rip1∆::SAT1/rip1∆::SAT1	5935		This study	Fig. 2a; Supplementary Fig. 3d
5983	arg4∆/arg4∆ his1∆/his1∆ URA3/ura3∆::imm434 IRO1/iro1∆::imm434 (aox2-aox1)∆::ARG/(aox2-aox1)∆::ARG cyc1∆::SAT1/cyc1∆::SAT1	5935		This study	Fig. 2a
5977	arg4∆/arg4∆ his1∆/his1∆ URA3/ura3∆::imm434 IRO1/iro1∆::imm434 (aox2-aox1)∆::ARG/(aox2-aox1)∆::ARG cox5∆::SAT1/cox5∆::SAT1	5935		This study	Fig. 2a
5980	arg4∆/arg4∆ his1∆/his1∆ URA3/ura3∆::imm434 IRO1/iro1∆::imm434 (aox2-aox1)∆::ARG/(aox2-aox1)∆::ARG atp2∆::SAT1/atp2∆::SAT1	5935		This study	Fig. 2a
5630	his1∆ /his1∆ leu2∆::Cd HIS1 /leu2∆::Cm LEU2 arg4∆ /arg4∆ URA3/ura3 ::imm434 IRO1/iro1 ::imm434 aox1∆::NAT/aox1∆::NAT	2302		This study	Fig. 2c; Supplementary Fig. 2a
5633	his1∆ /his1∆ leu2∆::Cd HIS1 /leu2∆::Cm LEU2 arg4∆ /arg4∆ URA3/ura3 ::imm434 IRO1/iro1 ::imm434 aox2∆::NAT/aox2∆::NAT	2302		This study	Fig. 2c, 3e, 5a, 6e; Supplementary Fig. 2a, 5a
5636	his1∆ /his1∆ leu2∆::Cd HIS1 /leu2∆::Cm LEU2 arg4∆/arg4∆ URA3/ura3 ::imm434 IRO1/iro1 ::imm434 (aox2-aox1)∆::NAT/(aox2-aox1)∆::NAT	2302		This study	Fig. 2c; Supplementary Fig. 2a, 3d
5751	arg4∆/arg4∆ his1∆/his1∆ URA3/ura3∆::imm434 IRO1/iro1∆::imm434 (aox2-aox1)∆::NAT/(aox2-aox1)∆::NAT	239 (SN95)		This study	Fig. 2g
5822	arg4∆/arg4∆ his1∆/his1∆ URA3/ura3∆::imm434 IRO1/iro1∆::imm434 (aox2-aox1)∆::pAOX2-AOX1-6his3FLAG-HIS/(aox2-aox1)∆::NAT	5751	1110	This study	Fig. 2g; Supplementary Fig. 2d
5819	arg4∆/arg4∆ his1∆/his1∆ URA3/ura3∆::imm434 IRO1/iro1∆::imm434 (aox2-aox1)∆::pAOX1-AOX1-6his3FLAG-HIS/(aox2-aox1)∆::NAT	5751	1109	This study	Fig. 2g; Supplementary Fig. 2d
5816	arg4∆/arg4∆ his1∆/his1∆ URA3/ura3∆::imm434 IRO1/iro1∆::imm434 (aox2-aox1)∆::pAOX2-AOX2-6his3FLAG-HIS/(aox2-aox1)∆::NAT	5751	1108	This study	Fig. 2g
5679	his1∆ /his1∆ leu2∆::Cd HIS1 /leu2∆::Cm LEU2 arg4∆ /arg4∆ URA3/ura3 ::imm434 IRO1/iro1 ::imm434 AOX1-6his3FLAG-SAT1/AOX1	2302		This study
5697	his1∆ /his1∆ leu2∆::Cd HIS1 /leu2∆::Cm LEU2 arg4∆ /arg4∆ URA3/ura3 ::imm434 IRO1/iro1 ::imm434 AOX1-6his3FLAG-SAT1/AOX1-6his3FLAG-ARG	5679		This study	Fig. 2e; Supplementary Fig. 3c
5713	his1∆ /his1∆ leu2∆::Cd HIS1 /leu2∆::Cm LEU2 arg4∆ /arg4∆ URA3/ura3 ::imm434 IRO1/iro1 ::imm434 AOX2-6his3FLAG-SAT1/AOX2-6his3FLAG-SAT1	2302		This study	Fig. 2e; Supplementary Fig. 3c
5164	arg4∆/arg4∆ his1∆/his1∆ URA3/ura3∆::imm434 IRO1/iro1∆::imm434 TOM70-GFP-NAT/TOM70	239 (SN95)		This study
5719	arg4∆/arg4∆ his1∆/his1∆ URA3/ura3∆::imm434 IRO1/iro1∆::imm434 TOM70-GFP-NAT/TOM70 AOX2-RFP-ARG/AOX2-RFP-ARG	5164		This study	Fig. 2f
5883	his1∆ /his1∆ leu2∆/leu2∆ arg4∆ /arg4∆ URA3/ura3 ::imm434 IRO1/iro1 ::imm434 tye7∆::HIS/tye7∆::LEU	-		4
6049	his1∆ /his1∆ leu2∆/leu2∆ arg4∆ /arg4∆ URA3/ura3 ::imm434 IRO1/iro1 ::imm434 tye7∆::HIS/tye7∆::LEU gal4∆::ARG/gal4∆::ARG	5883		This study	Supplementary Fig. 2b, 2c
5417	his1∆ /his1∆ leu2∆/leu2∆ arg4∆ /arg4∆ URA3/ura3 ::imm434 IRO1/iro1 ::imm434 rtg1∆::HIS/rtg1∆::LEU	-		4	Fig. 3b; Supplementary Fig. 3a, 3b
5419	his1∆ /his1∆ leu2∆/leu2∆ arg4∆ /arg4∆ URA3/ura3 ::imm434 IRO1/iro1 ::imm434 rtg3∆::HIS/rtg3∆::LEU	-		4	Fig. 3b, 5a, 5b, 6e, 7b, 7c; Supplementary Fig. 3a, 3b, 5a, 5b, 6c
7697	his1∆ /his1∆ leu2∆/leu2∆ arg4∆ /arg4∆ URA3/ura3 ::imm434 IRO1/iro1 ::imm434 cwt1∆::HIS/cwt1∆::LEU	-		4	Fig. 5a, 5b, 7b; Supplementary Fig. 3a, 5a, 5b,
7699	his1∆ /his1∆ leu2∆/leu2∆ arg4∆ /arg4∆ URA3/ura3 ::imm434 IRO1/iro1 ::imm434 dal81∆::HIS/dal81∆::LEU	-		4	Supplementary Fig. 3a
5426	his1∆ /his1∆ leu2∆/leu2∆ arg4∆ /arg4∆ URA3/ura3 ::imm434 IRO1/iro1 ::imm434 rtg1∆::HIS/rtg1∆::LEU rtg3∆::NAT/rtg3∆::NAT	5417		This study	Fig. 3b; Supplementary Fig. 3b
5557	his1∆ /his1∆ leu2∆/leu2∆ arg4∆ /arg4∆ URA3/ura3 ::imm434 IRO1/iro1 ::imm434 rtg3∆::HIS/rtg3∆::LEU	-		3	Fig. 3c, 3d, 3e 6a; Supplementary Fig. 3d, 3e, 6a, 6b
5797	his1∆ /his1∆ leu2∆::Cd HIS1 /leu2∆::Cm LEU2 arg4∆ /arg4∆ URA3/ura3 ::imm434 IRO1/iro1 ::imm434 TAR-NAT-tetO-AOX2/TAR-NAT-tetO-AOX2	2302		This study	Fig. 3d; Supplementary Fig. 3e
5803	his1∆ /his1∆ leu2∆ /leu2∆ arg4∆ /arg4∆ URA3/ura3 ::imm434 IRO1/iro1 ::imm434 rtg3∆::HIS/rtg3∆::LEU TAR-NAT-tetO-AOX2/TAR-NAT-tetO-AOX2	5557		This study	Fig. 3d; Supplementary Fig. 3e
5645	his1∆ /his1∆ leu2∆/leu2∆ arg4∆ /arg4∆ URA3/ura3 ::imm434 IRO1/iro1 ::imm434 rtg3∆::HIS/rtg3∆::LEU aox2∆::NAT/aox2∆::NAT	5557		This study	Fig. 3e
5716	his1∆ /his1∆ leu2∆/leu2∆ arg4∆ /arg4∆ URA3/ura3 ::imm434 IRO1/iro1 ::imm434 rtg3∆::HIS/rtg3∆::LEU AOX2-6his3FLAG-SAT1/AOX2-6his3FLAG-SAT1	5557		This study	Supplementary Fig. 3c
5682	his1∆ /his1∆ leu2∆::Cd HIS1 /leu2∆::Cm LEU2 arg4∆ /arg4∆ URA3/ura3 ::imm434 IRO1/iro1 ::imm434 rtg3∆::HIS/rtg3∆::LEU AOX1-6his3FLAG-SAT1/AOX1	5557		This study
5700	his1∆ /his1∆ leu2∆::Cd HIS1 /leu2∆::Cm LEU2 arg4∆ /arg4∆ URA3/ura3 ::imm434 IRO1/iro1 ::imm434 rtg3∆::HIS/rtg3∆::LEU AOX1-6his3FLAG-SAT1/AOX1-6his3FLAG-ARG	5682		This study	Supplementary Fig. 3c
6020	his1∆ /his1∆ leu2∆::Cd HIS1 /leu2∆::Cm LEU2 arg4∆ /arg4∆ URA3/ura3 ::imm434 IRO1/iro1 ::imm434 rip1∆::SAT1/rip1∆::SAT1	2302		This study	Supplementary Fig. 3d
6023	his1∆ /his1∆ leu2∆/leu2∆ arg4∆ /arg4∆ URA3/ura3 ::imm434 IRO1/iro1 ::imm434 rtg3∆::HIS/rtg3∆::LEU rip1∆::SAT1/rip1∆::SAT1	5557		This study	Supplementary Fig. 3d
6297	his1∆ /his1∆ leu2∆::Cd HIS1 /leu2∆::Cm LEU2 arg4∆ /arg4∆ URA3/ura3 ::imm434 IRO1/iro1 ::imm434 RPS10/rps10∆::(LacZ-SAT1)	2302	1270	This study	Fig. 4a
6438	his1∆ /his1∆ leu2∆::Cd HIS1 /leu2∆::Cm LEU2 arg4∆ /arg4∆ URA3/ura3 ::imm434 IRO1/iro1 ::imm434 RPS10/rps10∆::(pAOX2(A)a-LacZ-SAT1)	2302	1293	This study	Fig. 4a
6434	his1∆ /his1∆ leu2∆::Cd HIS1 /leu2∆::Cm LEU2 arg4∆ /arg4∆ URA3/ura3 ::imm434 IRO1/iro1 ::imm434 RPS10/rps10∆::(pAOX2(A)b-LacZ-SAT1)	2302	1292	This study	Fig. 4a
6506	his1∆ /his1∆ leu2∆::Cd HIS1 /leu2∆::Cm LEU2 arg4∆ /arg4∆ URA3/ura3 ::imm434 IRO1/iro1 ::imm434 RPS10/rps10∆::(pAOX2(A)c-LacZ-SAT1)	2302	1308	This study	Fig. 4a
6509	his1∆ /his1∆ leu2∆::Cd HIS1 /leu2∆::Cm LEU2 arg4∆ /arg4∆ URA3/ura3 ::imm434 IRO1/iro1 ::imm434 RPS10/rps10∆::(pAOX2(A)d-LacZ-SAT1)	2302	1309	This study	Fig. 4a
6512	his1∆ /his1∆ leu2∆::Cd HIS1 /leu2∆::Cm LEU2 arg4∆ /arg4∆ URA3/ura3 ::imm434 IRO1/iro1 ::imm434 RPS10/rps10∆::(pAOX2(A)e-LacZ-SAT1)	2302	1310	This study	Fig. 4a
6515	his1∆ /his1∆ leu2∆::Cd HIS1 /leu2∆::Cm LEU2 arg4∆ /arg4∆ URA3/ura3 ::imm434 IRO1/iro1 ::imm434 RPS10/rps10∆::(pAOX2(A)f-LacZ-SAT1)	2302	1311	This study	Fig. 4a
6517	his1∆ /his1∆ leu2∆::Cd HIS1 /leu2∆::Cm LEU2 arg4∆ /arg4∆ URA3/ura3 ::imm434 IRO1/iro1 ::imm434 RPS10/rps10∆::(pAOX2(A)g-LacZ-SAT1)	2302	1312	This study	Fig. 4a
6525	his1∆ /his1∆ leu2∆::Cd HIS1 /leu2∆::Cm LEU2 arg4∆ /arg4∆ URA3/ura3 ::imm434 IRO1/iro1 ::imm434 RPS10/rps10∆::(pAOX2(A)h-LacZ-SAT1)	2302	1316	This study	Fig. 4a
6528	his1∆ /his1∆ leu2∆::Cd HIS1 /leu2∆::Cm LEU2 arg4∆ /arg4∆ URA3/ura3 ::imm434 IRO1/iro1 ::imm434 RPS10/rps10∆::(pAOX2(A)i-LacZ-SAT1)	2302	1317	This study	Fig. 4a
6534	his1∆ /his1∆ leu2∆::Cd HIS1 /leu2∆::Cm LEU2 arg4∆ /arg4∆ URA3/ura3 ::imm434 IRO1/iro1 ::imm434 RPS10/rps10∆::(pAOX2(A)j-LacZ-SAT1)	2302	1319	This study	Fig. 4a
6536	his1∆ /his1∆ leu2∆::Cd HIS1 /leu2∆::Cm LEU2 arg4∆ /arg4∆ URA3/ura3 ::imm434 IRO1/iro1 ::imm434 RPS10/rps10∆::(pAOX2(A)k-LacZ-SAT1)	2302	1320	This study	Fig. 4a
6388	arg4∆/arg4∆ his1∆/his1∆ URA3/ura3∆::imm434 IRO1/iro1∆::imm434 (aox2-aox1)∆::NAT/(aox2-aox1)∆::NAT	239 (SN95)		This study	Supplementary Fig. 4a
6391	arg4∆/arg4∆ his1∆/his1∆ URA3/ura3∆::imm434 IRO1/iro1∆::imm434 (aox2-aox1)∆::NAT/((aox2-aox1)∆::NAT)::pAOX2(A)WT-AOX2(A)-HIS	6388		This study	Supplementary Fig. 4a
6397	arg4∆/arg4∆ his1∆/his1∆ URA3/ura3∆::imm434 IRO1/iro1∆::imm434 (aox2-aox1)∆::NAT/((aox2-aox1)∆::NAT)::pAOX2(A)∆e-AOX2(A)-HIS	6388		This study	Supplementary Fig. 4a
7251	arg4∆/arg4∆ his1∆/his1∆ URA3/ura3∆::imm434 IRO1/iro1∆::imm434 (aox2-aox1)∆::NAT/((aox2-aox1)∆::NAT)::pAOX2(A)WT-AOX2(A)-HIS	6388	1252	This study	Fig. 4d, 4e; Supplementary Fig. 4b
7257	arg4∆/arg4∆ his1∆/his1∆ URA3/ura3∆::imm434 IRO1/iro1∆::imm434 (aox2-aox1)∆::NAT/((aox2-aox1)∆::NAT)::pAOX2(A)GTCAmut1-AOX2(A)-HIS	6388	1461	This study	Fig. 4d
7322	arg4∆/arg4∆ his1∆/his1∆ URA3/ura3∆::imm434 IRO1/iro1∆::imm434 (aox2-aox1)∆::NAT/((aox2-aox1)∆::NAT)::pAOX2(A)GTCAmut2-AOX2(A)-HIS	6388	1471	This study	Fig. 4d
7272	arg4∆/arg4∆ his1∆/his1∆ URA3/ura3∆::imm434 IRO1/iro1∆::imm434 (aox2-aox1)∆::NAT/((aox2-aox1)∆::NAT)::pAOX2(A)GTCAmut3-AOX2(A)-HIS	6388	1455	This study	Fig. 4d
7325	arg4∆/arg4∆ his1∆/his1∆ URA3/ura3∆::imm434 IRO1/iro1∆::imm434 (aox2-aox1)∆::NAT/((aox2-aox1)∆::NAT)::pAOX2(A)GTCAmut2&3-AOX2(A)-HIS	6388	1472	This study	Fig. 4d
7331	arg4∆/arg4∆ his1∆/his1∆ URA3/ura3∆::imm434 IRO1/iro1∆::imm434 (aox2-aox1)∆::NAT/((aox2-aox1)∆::NAT)::pAOX2(A)GTCAmut1&2&3-AOX2(A)-HIS	6388	1474	This study	Fig. 4d, 4e; Supplementary Fig. 4b
7872	arg4∆/arg4∆ his1∆/his1∆ URA3/ura3∆::imm434 IRO1/iro1∆::imm434 (aox2-aox1)∆::NAT/((aox2-aox1)∆::NAT)::pAOX2(A)WT-AOX2(A)-HIS rtg3∆::ARG/rtg3∆::ARG	6391		This study	Supplementary Fig. 4b
7875	arg4∆/arg4∆ his1∆/his1∆ URA3/ura3∆::imm434 IRO1/iro1∆::imm434 (aox2-aox1)∆::NAT/((aox2-aox1)∆::NAT)::pAOX2(A)GTCAmut1&2&3-AOX2(A)-HIS rtg3∆::ARG/rtg3∆::ARG	7331		This study	Supplementary Fig. 4b
5482	arg4∆/arg4∆ his1∆/his1∆ URA3/ura3∆::imm434 IRO1/iro1∆::imm434 RTG3-6his3FLAG-ARG/RTG3-6his3FLAG-ARG	239 (SN95)		This study	Fig. 4h
5705	arg4∆/arg4∆ his1∆/his1∆ URA3/ura3∆::imm434 IRO1/iro1∆::imm434 RTG3-6his3FLAG-ARG/RTG3-6his3FLAG-ARG RTG1-3HA-SAT1/RTG1	5482		This study
5739	arg4∆/arg4∆ his1∆/his1∆ URA3/ura3∆::imm434 IRO1/iro1∆::imm434 RTG3-6his3FLAG-ARG/RTG3-6his3FLAG-ARG RTG1-3HA-SAT1/RTG1-3HA-HIS	5705		This study	Fig. 4f, 5e, 5i; Supplementary Fig. 4c, 4d, 5h, 5k
7236	arg4∆/arg4∆ his1∆/his1∆ URA3/ura3∆::imm434 IRO1/iro1∆::imm434 RTG3-6his3FLAG-ARG/RTG3-6his3FLAG-ARG (aox2-aox1)∆::NAT/(aox2-aox1)∆::NAT	5482		This study
7375	arg4∆/arg4∆ his1∆/his1∆ URA3/ura3∆::imm434 IRO1/iro1∆::imm434 RTG3-6his3FLAG-ARG/RTG3-6his3FLAG-ARG (aox2-aox1)∆::NAT/((aox2-aox1)∆::NAT)::pAOX2(A)WT-AOX2(A)-HIS	7236	1252	This study	Fig. 4g
7378	arg4∆/arg4∆ his1∆/his1∆ URA3/ura3∆::imm434 IRO1/iro1∆::imm434 RTG3-6his3FLAG-ARG/RTG3-6his3FLAG-ARG (aox2-aox1)∆::NAT/((aox2-aox1)∆::NAT)::pAOX2(A)mut.1&2&3-AOX2(A)-HIS	7236	1474	This study	Fig. 4g
5432	arg4∆/arg4∆ his1∆/his1∆ URA3/ura3∆::imm434 IRO1/iro1∆::imm434 rtg1∆::NAT/rtg1∆::NAT	239 (SN95)		This study
5486	arg4∆/arg4∆ his1∆/his1∆ URA3/ura3∆::imm434 IRO1/iro1∆::imm434 rtg1∆::NAT/rtg1∆::NAT RTG3-6his3FLAG-ARG/RTG3-6his3FLAG-ARG	5432		This study	Fig. 4h
5475	his1∆ /his1::HIS1 leu2∆/leu2::LEU2 arg4∆ /arg4∆ URA3/ura3 ::imm434 IRO1/iro1 ::imm434 RTG3-GFP-NAT/RTG3	2740		This study
5495	his1∆ /his1::HIS1 leu2∆/leu2::LEU2 arg4∆ /arg4∆ URA3/ura3 ::imm434 IRO1/iro1 ::imm434 RTG3-GFP-NAT/RTG3 HHF1-RFP-ARG/HHF1	5475		This study	Fig. 4i; Supplementary Fig. 4e, 4f, 5g
5472	his1∆ /his1::HIS1 leu2∆/leu2::LEU2 arg4∆ /arg4∆ URA3/ura3 ::imm434 IRO1/iro1 ::imm434 RTG1-GFP-NAT/RTG3	2740		This study
5492	his1∆ /his1::HIS1 leu2∆/leu2::LEU2 arg4∆ /arg4∆ URA3/ura3 ::imm434 IRO1/iro1 ::imm434 RTG1-GFP-NAT/RTG1 HHF1-RFP-ARG/HHF1	5472		This study	Fig. 4i; Supplementary Fig. 4e, 4f, 5g
5489	his1∆ /his1::HIS1 leu2∆/leu2::LEU2 arg4∆ /arg4∆ URA3/ura3 ::imm434 IRO1/iro1 ::imm434 HHF1-RFP-ARG/HHF1	2740		This study	Fig. 4i, 5d; Supplementary Fig. 4f, 5d, 5g, 5i
6154	his1∆ /his1::HIS1 leu2∆/leu2::LEU2 arg4∆ /arg4∆ URA3/ura3 ::imm434 IRO1/iro1 ::imm434 HHF1-RFP-ARG/HHF1 RTG3-GFP-HygB/RTG3-GFP-HygB	5489		This study	Supplementary Fig. 4c
5477	his1∆ /his1 leu2∆/leu2 arg4∆ /arg4∆ URA3/ura3 ::imm434 IRO1/iro1 ::imm434 rtg1∆::HIS/rtg1∆::LEU RTG3-GFP-NAT/RTG3	5417		This study
5498	his1∆ /his1 leu2∆/leu2 arg4∆ /arg4∆ URA3/ura3 ::imm434 IRO1/iro1 ::imm434 rtg1∆::HIS/rtg1∆::LEU RTG3-GFP-NAT/RTG3 HHF1-RFP-ARG/HHF1	5477		This study	Fig. 4i; Supplementary Fig. 4f
5479	his1∆ /his1 leu2∆/leu2 arg4∆ /arg4∆ URA3/ura3 ::imm434 IRO1/iro1 ::imm434 rtg3∆::HIS/rtg3∆::LEU RTG1-GFP-NAT/RTG1	5419		This study
5501	his1∆ /his1 leu2∆/leu2 arg4∆ /arg4∆ URA3/ura3 ::imm434 IRO1/iro1 ::imm434 rtg3∆::HIS/rtg3∆::LEU RTG1-GFP-NAT/RTG1 HHF1-RFP-ARG/HHF1	5479		This study	Fig. 4i; Supplementary Fig. 4f
8050	his1∆ /his1::HIS1 leu2∆/leu2::LEU2 arg4∆ /arg4∆ URA3/ura3 ::imm434 IRO1/iro1 ::imm434 zcf11∆::ARG/zcf11∆::ARG	2740		This study	Fig. 5a, 5b; Supplementary Fig. 5a, 5b
8052	his1∆ /his1∆ leu2∆/leu2∆ arg4∆ /arg4∆ URA3/ura3 ::imm434 IRO1/iro1 ::imm434 cwt1∆::HIS/cwt1∆::LEU zcf11∆::ARG/zcf11∆::ARG	7697		This study	Fig. 5a, 5b; Supplementary Fig. 5a, 5b
8054	his1∆ /his1∆ leu2∆/leu2∆ arg4∆ /arg4∆ URA3/ura3 ::imm434 IRO1/iro1 ::imm434 rtg3∆::HIS/rtg3∆::LEU cwt1∆::HygB/cwt1∆::HygB	5419		This study	Fig. 5a, 5b; Supplementary Fig. 5a, 6c
8056	his1∆ /his1∆ leu2∆/leu2∆ arg4∆ /arg4∆ URA3/ura3 ::imm434 IRO1/iro1 ::imm434 rtg3∆::HIS/rtg3∆::LEU zcf11∆::HygB/zcf11∆::HygB	5419		This study	Fig. 5a, 5b; Supplementary Fig. 5a
7755	arg4∆/arg4∆ his1∆/his1∆ URA3/ura3∆::imm434 IRO1/iro1∆::imm434 CWT1-3HA-HygB/CWT1-3HA-HygB	239 (SN95)		This study	Fig. 5c, 5e, 5f, 5g, 5j, 6b; Supplementary Fig. 5c, 5d, 5e, 5j, 6d
8066	arg4∆/arg4∆ his1∆/his1∆ URA3/ura3∆::imm434 IRO1/iro1∆::imm434 CWT1-3HA-HygB/CWT1-3HA-HygB ZCF11-6his3FLAG-ARG/ZCF11-6his3FLAG-ARG	7755		This study	Fig. 5c; Supplementary Fig. 5k, 6j
8078	his1∆ /his1::HIS1 leu2∆/leu2::LEU2 arg4∆ /arg4∆ URA3/ura3 ::imm434 IRO1/iro1 ::imm434 HHF1-RFP-ARG/HHF1 CWT1-GFP-HygB/CWT1-GFP-HygB	5489		This study	Fig. 5d; Supplementary Fig. 5c, 5d, 5i
8095	his1∆ /his1::HIS1 leu2∆/leu2::LEU2 arg4∆ /arg4∆ URA3/ura3 ::imm434 IRO1/iro1 ::imm434 HHF1-RFP-ARG/HHF1 CWT1-GFP-HygB/CWT1-GFP-HygB zcf11∆::SAT1/zcf11∆::SAT1	8078		This study	Fig. 5d
8080	his1∆ /his1::HIS1 leu2∆/leu2::LEU2 arg4∆ /arg4∆ URA3/ura3 ::imm434 IRO1/iro1 ::imm434 HHF1-RFP-ARG/HHF1 ZCF11-GFP-HygB/ZCF11-GFP-HygB	5489		This study	Fig. 5d; Supplementary Fig. 5c, 5d, 5i
8093	his1∆ /his1::HIS1 leu2∆/leu2::LEU2 arg4∆ /arg4∆ URA3/ura3 ::imm434 IRO1/iro1 ::imm434 HHF1-RFP-ARG/HHF1 ZCF11-GFP-HygB/ZCF11-GFP-HygB cwt1∆::SAT1/cwt1∆::SAT1	8080		This study	Fig. 5d
8069	his1∆ /his1::HIS1 leu2∆/leu2::LEU2 arg4∆ /arg4∆ URA3/ura3 ::imm434 IRO1/iro1 ::imm434 ZCF11-3HA-ARG/ZCF11-3HA-ARG	2740		This study	Fig. 5e, 5g, 5j; Supplementary Fig. 5c, 5d, 5e, 5j
8058	arg4∆/arg4∆ his1∆/his1∆ URA3/ura3∆::imm434 IRO1/iro1∆::imm434 CWT1-3HA-HygB/CWT1-3HA-HygB zcf11∆::ARG/zcf11∆::ARG	7755		This study	Fig. 5f, 5g; Supplementary Fig. 5e
8141	arg4∆/arg4∆ his1∆/his1∆ URA3/ura3∆::imm434 IRO1/iro1∆::imm434 CWT1-3HA-HygB/CWT1-3HA-HygB (aox2-aox1)::NAT/(aox2-aox1)::NAT	7755		This study
8162	arg4∆/arg4∆ his1∆/his1∆ URA3/ura3∆::imm434 IRO1/iro1∆::imm434 CWT1-3HA-HygB/CWT1-3HA-HygB (aox2-aox1)::pAOX2(A)WT-AOX2(A)-HIS/(aox2-aox1)::pAOX2(A)WT-AOX2(A)-HIS	8141	1252	This study	Fig. 5h, 5k
8164	arg4∆/arg4∆ his1∆/his1∆ URA3/ura3∆::imm434 IRO1/iro1∆::imm434 CWT1-3HA-HygB/CWT1-3HA-HygB (aox2-aox1)::pAOX2(A)CGGmut2-AOX2(A)-HIS/(aox2-aox1)::pAOX2(A)CGGmut2-AOX2(A)-HIS	8141	1489	This study	Fig. 5h
8166	arg4∆/arg4∆ his1∆/his1∆ URA3/ura3∆::imm434 IRO1/iro1∆::imm434 CWT1-3HA-HygB/CWT1-3HA-HygB (aox2-aox1)::pAOX2(A)CGGmut3-AOX2(A)-HIS/(aox2-aox1)::pAOX2(A)CGGmut3-AOX2(A)-HIS	8141	1490	This study	Fig. 5h
8168	arg4∆/arg4∆ his1∆/his1∆ URA3/ura3∆::imm434 IRO1/iro1∆::imm434 CWT1-3HA-HygB/CWT1-3HA-HygB (aox2-aox1)::pAOX2(A)CGGmut2&3-AOX2(A)-HIS/(aox2-aox1)::pAOX2(A)CGGmut2&3-AOX2(A)-HIS	8141	1579	This study	Fig. 5h
7786	arg4∆/arg4∆ his1∆/his1∆ URA3/ura3∆::imm434 IRO1/iro1∆::imm434 RTG3-6his3FLAG-ARG/RTG3-6his3FLAG-ARG RTG1-3HA-SAT1/RTG1-3HA-HIS cwt1∆::HygB/cwt1∆::HygB	5739		This study	Fig. 5i; Supplementary Fig. 5h
8060	arg4∆/arg4∆ his1∆/his1∆ URA3/ura3∆::imm434 IRO1/iro1∆::imm434 RTG3-6his3FLAG-ARG/RTG3-6his3FLAG-ARG RTG1-3HA-SAT1/RTG1-3HA-HIS zcf11∆::HygB/zcf11∆::HygB	5739		This study	Fig. 5i
8072	his1∆ /his1∆ leu2∆/leu2∆ arg4∆ /arg4∆ URA3/ura3 ::imm434 IRO1/iro1 ::imm434 rtg3∆::HIS/rtg3∆::LEU CWT1-3HA-HygB/CWT1-3HA-HygB	5419		This study	Fig. 5j; Supplementary Fig. 5j
8075	his1∆ /his1∆ leu2∆/leu2∆ arg4∆ /arg4∆ URA3/ura3 ::imm434 IRO1/iro1 ::imm434 rtg3∆::HIS/rtg3∆::LEU ZCF11-3HA-HygB/ZCF11-3HA-HygB	5419		This study	Fig. 5j; Supplementary Fig. 5j
8174	arg4∆/arg4∆ his1∆/his1∆ URA3/ura3∆::imm434 IRO1/iro1∆::imm434 CWT1-3HA-HygB/CWT1-3HA-HygB (aox2-aox1)::pAOX2(A)GTCAmut1&2&3-AOX2(A)-HIS/(aox2-aox1)::pAOX2(A)GTCAmut1&2&3-AOX2(A)-HIS	8141	1474	This study	Fig. 5k
8091	his1∆ /his1::HIS1 leu2∆/leu2::LEU2 arg4∆ /arg4∆ URA3/ura3 ::imm434 IRO1/iro1 ::imm434 ZCF11-3HA-ARG/ZCF11-3HA-ARG cwt1∆::SAT1/cwt1∆::SAT1	8069		This study	Supplementary Fig. 5e
7891	arg4∆/arg4∆ his1∆/his1∆ URA3/ura3∆::imm434 IRO1/iro1∆::imm434 (aox2-aox1)::pAOX2(A)WT-AOX2(A)-HIS/(aox2-aox1)::pAOX2(A)WT-AOX2(A)-HIS	6388	1252	This study	Supplementary Fig. 5f
8030	arg4∆/arg4∆ his1∆/his1∆ URA3/ura3∆::imm434 IRO1/iro1∆::imm434 (aox2-aox1)::pAOX2(A)CGGmut1-AOX2(A)-HIS/(aox2-aox1)::pAOX2(A)CGGmut1-AOX2(A)-HIS	6388	1488	This study	Supplementary Fig. 5f
8032	arg4∆/arg4∆ his1∆/his1∆ URA3/ura3∆::imm434 IRO1/iro1∆::imm434 (aox2-aox1)::pAOX2(A)CGGmut2-AOX2(A)-HIS/(aox2-aox1)::pAOX2(A)CGGmut2-AOX2(A)-HIS	6388	1489	This study	Supplementary Fig. 5f
8034	arg4∆/arg4∆ his1∆/his1∆ URA3/ura3∆::imm434 IRO1/iro1∆::imm434 (aox2-aox1)::pAOX2(A)CGGmut3-AOX2(A)-HIS/(aox2-aox1)::pAOX2(A)CGGmut3-AOX2(A)-HIS	6388	1490	This study	Supplementary Fig. 5f
7928	his1∆ /his1::HIS1 leu2∆/leu2::LEU2 arg4∆ /arg4∆ URA3/ura3 ::imm434 IRO1/iro1 ::imm434 RTG1-GFP-NAT/RTG1 HHF1-RFP-ARG/HHF1 cwt1∆::HygB/cwt1∆::HygB	5492		This study	Supplementary Fig. 5g
8090	his1∆ /his1::HIS1 leu2∆/leu2::LEU2 arg4∆ /arg4∆ URA3/ura3 ::imm434 IRO1/iro1 ::imm434 RTG3-GFP-NAT/RTG3 HHF1-RFP-ARG/HHF1 cwt1∆::HygB/cwt1∆::HygB	5495		This study	Supplementary Fig. 5g
8135	his1∆ /his1::HIS1 leu2∆/leu2::LEU2 arg4∆ /arg4∆ URA3/ura3 ::imm434 IRO1/iro1 ::imm434 HHF1-RFP-ARG/HHF1 CWT1-GFP-HygB/CWT1-GFP-HygB rtg3∆::NAT/rtg3∆::NAT	8078		This study	Supplementary Fig. 5i
8137	his1∆ /his1::HIS1 leu2∆/leu2::LEU2 arg4∆ /arg4∆ URA3/ura3 ::imm434 IRO1/iro1 ::imm434 HHF1-RFP-ARG/HHF1 ZCF11-GFP-HygB/ZCF11-GFP-HygB rtg3∆::NAT/rtg3∆::NAT	8080		This study	Supplementary Fig. 5i
7757	arg4∆/arg4∆ his1∆/his1∆ URA3/ura3∆::imm434 IRO1/iro1∆::imm434 RTG3-6his3FLAG-ARG/RTG3-6his3FLAG-ARG CWT1-3HA-HygB/CWT1-3HA-HygB	5482		This study	Supplementary Fig. 5k
7513	his1∆ /his1∆ leu2∆/leu2∆ arg4∆ /arg4∆ URA3/ura3 ::imm434 IRO1/iro1 ::imm434 zcf2∆::HIS/zcf2∆::LEU	-		4	Fig. 6d, 6e, 7b; Supplementary Fig. 6f
7511	his1∆ /his1∆ leu2∆/leu2∆ arg4∆ /arg4∆ URA3/ura3 ::imm434 IRO1/iro1 ::imm434 stb5∆::HIS/stb5∆::LEU	-		4	Supplementary Fig. 6e
6891	his1∆ /his1∆ leu2∆/leu2∆ arg4∆ /arg4∆ URA3/ura3 ::imm434 IRO1/iro1 ::imm434 cta4∆::HIS/cta4∆::LEU	-		4	Supplementary Fig. 6e
7516	his1∆ /his1∆ leu2∆/leu2∆ arg4∆ /arg4∆ URA3/ura3 ::imm434 IRO1/iro1 ::imm434 zcf2∆::HIS/zcf2∆::LEU rtg3∆::NAT/rtg3∆::NAT	7513		This study	Fig. 6d, 6e
5575	his1∆ /his1∆ leu2∆::Cd HIS1 /leu2∆::Cm LEU2 arg4∆ /arg4∆ URA3/ura3 ::imm434 IRO1/iro1 ::imm434 RTG3-6his3FLAG-ARG/RTG3-6his3FLAG-ARG	2302		This study	Fig. 6b
7550	his1∆ /his1∆ leu2∆::Cd HIS1 /leu2∆::Cm LEU2 arg4∆ /arg4∆ URA3/ura3 ::imm434 IRO1/iro1 ::imm434 RTG3-6his3FLAG-ARG/RTG3-6his3FLAG-ARG ZCF2-3HA-SAT1/ZCF2-3HA-SAT1	5575		This study	Fig. 6f, 6g
6451	his1∆ /his1∆ leu2∆/leu2∆ arg4∆ /arg4∆ URA3/ura3 ::imm434 IRO1/iro1 ::imm434 rtg3∆::HIS/rtg3∆::LEU RPS10/rps10∆::(pAOX2(A)a-LacZ-SAT1)	5557	1293	This study	Fig. 6h
6445	his1∆ /his1∆ leu2∆/leu2∆ arg4∆ /arg4∆ URA3/ura3 ::imm434 IRO1/iro1 ::imm434 rtg3∆::HIS/rtg3∆::LEU RPS10/rps10∆::(pAOX2(A)l-LacZ-SAT1)	5557	1291	This study	Fig. 6h
6454	his1∆ /his1∆ leu2∆/leu2∆ arg4∆ /arg4∆ URA3/ura3 ::imm434 IRO1/iro1 ::imm434 rtg3∆::HIS/rtg3∆::LEU RPS10/rps10∆::(pAOX2(A)m-LacZ-SAT1)	5557	1294	This study	Fig. 6h
7552	his1∆ /his1∆ leu2∆::Cd HIS1 /leu2∆::Cm LEU2 arg4∆ /arg4∆ URA3/ura3 ::imm434 IRO1/iro1 ::imm434 ZCF2-3HA-SAT1/ZCF2-3HA-SAT1	2302		This study	Supplementary Fig. 6g
7554	his1∆ /his1∆ leu2∆/leu2∆ arg4∆ /arg4∆ URA3/ura3 ::imm434 IRO1/iro1 ::imm434 rtg3∆::HIS/rtg3∆::LEU ZCF2-3HA-SAT1/ZCF2-3HA-SAT1	5557		This study	Supplementary Fig. 6h
7607	arg4∆/arg4∆ his1∆/his1∆ URA3/ura3∆::imm434 IRO1/iro1∆::imm434 (aox2-aox1)∆::NAT/(aox2-aox1)∆::NAT rtg3∆::ARG/rtg3∆::ARG	6388		This study
7609	arg4∆/arg4∆ his1∆/his1∆ URA3/ura3∆::imm434 IRO1/iro1∆::imm434 (aox2-aox1)∆::NAT/(aox2-aox1)∆::NAT rtg3∆::ARG/rtg3∆::ARG ZCF2-3HA-HygB/ZCF2-3HA-HygB	7607		This study
7615	arg4∆/arg4∆ his1∆/his1∆ URA3/ura3∆::imm434 IRO1/iro1∆::imm434 (aox2-aox1)∆::pAOX2WT-AOX2-HIS/(aox2-aox1)∆::pAOX2WT-AOX2-HIS rtg3∆::ARG/rtg3∆::ARG ZCF2-3HA-HygB/ZCF2-3HA-HygB	7609	1485	This study	Supplementary Fig. 6i
7631	arg4∆/arg4∆ his1∆/his1∆ URA3/ura3∆::imm434 IRO1/iro1∆::imm434 (aox2-aox1)∆::pAOX2mut.CCTCGG-AOX2-HIS/(aox2-aox1)∆::pAOX2mut.CCTCGG-AOX2-HIS rtg3∆::ARG/rtg3∆::ARG ZCF2-3HA-HygB/ZCF2-3HA-HygB	7609	1494	This study	Supplementary Fig. 6i
8358	arg4∆/arg4∆ his1∆/his1∆ URA3/ura3∆::imm434 IRO1/iro1∆::imm434 (aox2-aox1)∆::pAOX2mut.allCGG-AOX2-HIS/(aox2-aox1)∆::pAOX2mut.allCGG-AOX2-HIS rtg3∆::ARG/rtg3∆::ARG ZCF2-3HA-HygB/ZCF2-3HA-HygB	7609	1535	This study	Supplementary Fig. 6i
8252	arg4∆/arg4∆ his1∆/his1∆ URA3/ura3∆::imm434 IRO1/iro1∆::imm434 ZCF2-3HA-HIS/ZCF2	239(SN95)		This study
8277	arg4∆/arg4∆ his1∆/his1∆ URA3/ura3∆::imm434 IRO1/iro1∆::imm434 ZCF2-3HA-HIS/ZCF2-6his3FLAG-ARG	8252		This study	Supplementary Fig. 6j
8279	arg4∆/arg4∆ his1∆/his1∆ URA3/ura3∆::imm434 IRO1/iro1∆::imm434 CWT1-3HA-HygB/CWT1-3HA-HygB ZCF2-6his3FLAG-ARG/ZCF2-6his3FLAG-ARG	7755		This study	Supplementary Fig. 6j
7433	pAOX2(A)∆CuRE::FRT/ pAOX2(B)∆CuRE::FRT	155		This study	Fig. 7c
8064	aox2∆::FRT/aox2∆::pAOX2(A)mutCuRE-AOX2(A)	6771	1572	This study	Fig. 7d, 7e
8062	aox2∆::FRT/aox2∆::pAOX2(A)GTCAmut1&2&3-AOX2(A)	6771	1571	This study	Fig. 7d, 7e
8283	aox2∆::FRT/aox2∆::pAOX2(A)∆-1278 to -1000-AOX2(A)	6771	1603	This study	Fig. 7b, 7d, 7e
8246	his1∆ /his1∆ leu2∆/leu2∆ arg4∆ /arg4∆ URA3/ura3 ::imm434 IRO1/iro1 ::imm434 zcf2∆::HIS/zcf2∆::LEU rtg3∆::NAT/rtg3∆::NAT cwt1∆::HygB/cwt1∆::HygB	7516		This study	Fig. 7b
References
1	Noble, S. M. & Johnson, A. D. Strains and strategies for large-scale gene deletion studies of the diploid human fungal pathogen Candida albicans. Eukaryotic Cell 4, 298-309 (2005). https://doi.org:10.1128/ec.4.2.298-309.2005
2	Gillum, A. M., Tsay, E. Y. & Kirsch, D. R. Isolation of the Candida albicans gene for orotidine-5'-phosphate decarboxylase by complementation of S. cerevisiae ura3 and E. coli pyrF mutations. Molecular & General Genetics : MGG 198, 179-182 (1984). https://doi.org:10.1007/bf00328721
3	Noble, S. M., French, S., Kohn, L. A., Chen, V. & Johnson, A. D. Systematic screens of a Candida albicans homozygous deletion library decouple morphogenetic switching and pathogenicity. Nature Genetics 42, 590-598 (2010). https://doi.org:10.1038/ng.605
4	Homann, O. R., Dea, J., Noble, S. M. & Johnson, A. D. A phenotypic profile of the Candida albicans regulatory network. PLoS Genetics 5, e1000783 (2009). https://doi.org:10.1371/journal.pgen.1000783
