# Supplementary material for: Multifactor transcriptional control of alternative oxidase induction integrates diverse environmental inputs to enable fungal virulence
Source: Nat Commun. 2023 Jul 27;14:4528. doi: 10.1038/s41467-023-40209-w (PMC10374912; doi:10.1038/s41467-023-40209-w)
Supplement: Supplementary file 4 — Supplementary Data 2 [file 41467_2023_40209_MOESM4_ESM.xlsx]

## Sheet: Sheet1
Supplementary Data 2: Sequences of primers and probes used in this study.
Name	Sequence (5' to 3')	Target Gene/Promoter Region
oCL7016	TGGTGATGGTGTTACTCACG	ACT1
oCL7017	GACAATTTCTCTTTCAGCAC
oLC7180	gcgatttacaaccactact	AOX1
oLC7181	gtgatttgggattggagtt
oLC7259	TCTCCAGCTTTCCATCAACC	AOX2
oLC7260	tcaCATTCTCACATTCATCTTGAGG
oLC8858	AGGTAAACACTTTCCGCCTATC	pAOX2 ChIP primer pair 1
oLC8859	TGTATCCAGTTGTTTAGCCACA
oLC9405	ACCACGATAATTTACCGGTTTGA	pAOX2 ChIP primer pair 2
oLC9406	TGAAGGAGTTTGAAGATGCAATATG
oLC7441	acgaacggtgtttgattgt	pAOX2 ChIP primer pair 3
oLC7442	gcggaaggcattgtcatt
oLC7268	TCAACGGAGTATGGAGGA	pAOX2 ChIP primer pair 4
oLC7269	CAGCGGCATCATAAGAATG
oLC10k373	CCAGAAAGCCAGTAACACATTTC	pAOX2 ChIP primer pair 1b
oLC10k374	GCGGACTTTAATGTACTAAGGGA
oLC9978	CTTATCGTGAGCAAAGTACGAAAC	pAOX2 ChIP primer pair 3b
oLC9979	ACCGCTATAGTCAGTCAGTTCA
oLC8856	CCGTAGGTCACAAATTCACAAC	Mutating CGG motif 2 impairs annealing of oLC9405. oLC8856/9406 were used to assess binding of Cwt1 at the CARbox with mutated CGG motif(s) in Fig. 5h.
oLC8109	CCACCTCAAGTTCCTCAA	LacZ
oLC8110	TGTATCCTACGAAGTTACCATT
Wild-type probe (-1270 to -1077)	CTGGTCTTTTCTTTTTTTTTATTAATTTTTCCGTAGGTCACAAATTCACAACCACGATAATTTACCGGTTTGATTAATTAATTATACATCCCGTCATATTCCATATTGCATCTTCAAACTCCTTCAAAAGAAACCTTTGAATATGGCTTTTCTTTATGGTACAATCGTAATGAGGTCATTCAGTTAATTTTGTG
GTCA mut.1	CTGGTCTTTTCTTTTTTTTTATTAATTTTTCCGTAGtTaACAAATTaACAACCACGATAATTTACCGGTTTGATTAATTAATTATACATCCCGTCATATTCCATATTGCATCTTCAAACTCCTTCAAAAGAAACCTTTGAATATGGCTTTTCTTTATGGTACAATCGTAATGAGGTCATTCAGTTAATTTTGTG
GTCA mut.2	CTGGTCTTTTCTTTTTTTTTATTAATTTTTCCGTAGGTCACAAATTCACAACCACGATAATTTACCGGTTTGATTAATTAATTATACATCCCtTaATATTCCATATTGCATCTTCAAACTCCTTCAAAAGAAACCTTTGAATATGGCTTTTCTTTATGGTACAATCGTAATGAGGTCATTCAGTTAATTTTGTG
GTCA mut.3	CTGGTCTTTTCTTTTTTTTTATTAATTTTTCCGTAGGTCACAAATTCACAACCACGATAATTTACCGGTTTGATTAATTAATTATACATCCCGTCATATTCCATATTGCATCTTCAAACTCCTTCAAAAGAAACCTTTGAATATGGCTTTTCTTTATGGTACAATCGTAATGAGtTaATTaAGTTAATTTTGTG
GTCA mut.2/3	CTGGTCTTTTCTTTTTTTTTATTAATTTTTCCGTAGGTCACAAATTCACAACCACGATAATTTACCGGTTTGATTAATTAATTATACATCCCtTaATATTCCATATTGCATCTTCAAACTCCTTCAAAAGAAACCTTTGAATATGGCTTTTCTTTATGGTACAATCGTAATGAGtTaATTaAGTTAATTTTGTG
GTCA mut.1/2/3	CTGGTCTTTTCTTTTTTTTTATTAATTTTTCCGTAGtTaACAAATTaACAACCACGATAATTTACCGGTTTGATTAATTAATTATACATCCCtTaATATTCCATATTGCATCTTCAAACTCCTTCAAAAGAAACCTTTGAATATGGCTTTTCTTTATGGTACAATCGTAATGAGtTaATTaAGTTAATTTTGTG
oLC10987	ACTTTCTAGAGAATAGGAACTTCAG
oLC10992	CCAGTTGGTCTCATCACGTAAA	Paired with oLC10987 for specific detection of the aox2 deletion strain (CaLC6771) in the gut colonization assay (Supplementary Fig. 1d)
oLC10989	CCTCAACCTAATCATGGAATAAATGTG	Paired with oLC10987 for specific detection of the complemented strain (CaLC8630) in the gut colonization assay (Supplementary Fig. 1d)
