# Supplementary material for: Multifactor transcriptional control of alternative oxidase induction integrates diverse environmental inputs to enable fungal virulence
Source: Nat Commun. 2023 Jul 27;14:4528. doi: 10.1038/s41467-023-40209-w (PMC10374912; doi:10.1038/s41467-023-40209-w)
Supplement: Supplementary file 5 — Supplementary Data 3 [file 41467_2023_40209_MOESM5_ESM.xlsx]

## Sheet: Sheet1
Supplementary Data 3: Sequences of the AOX2 promoters cloned from SN95 and codon optimized RTG1/RTG3 for recombinant expression.
	Sequence (5’ to 3’)
pAOX2(A)	TTCCCTTAGTACATTAAAGTCCGCATTGACGAAAAGGACTTTGCTTTACCTAATGGTTATAGTTGCACACATGATTGACCGTTTTTTCTTCTGGTCTTTTCTTTTTTTTTATTAATTTTTCCGTAGGTCACAAATTCACAACCACGATAATTTACCGGTTTGATTAATTAATTATACATCCCGTCATATTCCATATTGCATCTTCAAACTCCTTCAAAAGAAACCTTTGAATATGGCTTTTCTTTATGGTACAATCGTAATGAGGTCATTCAGTTAATTTTGTGTGGTCTCTAAATACCATAAAAAATGCTCAATTCTTTTTATTCCCTATTTCCGCGTGTTTGATGTTTAGGACGAACGGTGTTTGATTGTTCAAGTTTCAAAGCAAATTCAAAAATC…
pAOX2(B)	TTCCCTTAGTACATTAAAGTCCGCATTGACGAAAAGGACTTTGCTTTACCTAATGGTTATAGTTGCACACATGATTGACCGTTTTTTCTTCTGGTCTTTTCTTTTTTTTTATTAATTTTTCCGTAGGTCACAAATTCACAACCACGATAATTTACCGGTTTGATTAATTAATTATACATCCCGTCATATTCCATATTGCATCTTCAAACTCCTTCAAAAGAAACCTTTGAATATGGCTTTTCTTTATGGTACAATCGTAATGAGGTCATTCAGTTAATTTTGTGTGGTCTCTAAATACCATAAAAAATGCTCAATTCTTTTTATTCCCTATTTTCGCGTGTTTGATTTTTAGGACGAACGGTGTTTGATTGTTCAAGTTTCAAAGCAAATTCAAAAATC…
Codon optimized RTG3-6his	ATGGGTGATTACCTGAACGATAACTCTGCAGACTATATCCCGAACTCCAACGTTAACAACGCAGACTCCGAAACCCCGAACTTTAACTATACCTCTAACTATAACTACGACAGCAACTCTAACCTGGCTTCTCAGCCACAGCTGAATCAGCAGCAGCAGCAGCAGCCACAGCAGCTGCACCAAAACCAATCTTTTAACATGAACTTCGATAGCAATAACAACAACACCCAGAACGATTATAGCCTGAACATCAACTATTCTGGCTATTCTGGTTCCGGCAACAGCAACGCCAACCTGAACACCAGCAACAACTCTGCTGATATCTCTGCTTATAACAGCAACACCCAGCTGGTTGACGGTCAGGACTACCTGTCTCCGATGGGTTTTACCAGCTATAAC…
Codon optimized RTG1	catATGTCACAATTTGGAGAATTCTATGATACATACAGCGTCGAGAACAACCAGCAGTATGATACCGATCTGAACAATAGCACGAACACTCCGATCGTGCAGTCCAAACAACGTAATGACAATATCATTCCGTCAATTAATATCAAGCAAGAGGATTTTGATAGCGTTCTGAGCGGTTCCCTGGACGTAAAGAAACAACTCAGCAGCTCATTGAACACCGCGGGTGTTGGCATTGGCAGCTCCTATGGTAATGGTGGCATCAGCAAACCGCAGTCTCGTCGCAACTCTACCTATATCAAGAGCCATGAAGGTAGCGATAACGAGGATGAGGACGACCAAAACGACAAGGACGTCGGCAATGAACGTAAGCGCCGTGATAACATTAACGATAAGATCCAG…
