# Supplementary material for: Multifactor transcriptional control of alternative oxidase induction integrates diverse environmental inputs to enable fungal virulence
Source: Nat Commun. 2023 Jul 27;14:4528. doi: 10.1038/s41467-023-40209-w (PMC10374912; doi:10.1038/s41467-023-40209-w)
Supplement: Supplementary file 7 — Source Data [file 41467_2023_40209_MOESM7_ESM.xlsx]

## Sheet: Fig1b
Fig. 1b
Days elapsed	aox2	WT	aox2 + AOX2(A)	aox2 + AOX2(B)
4		1
4		1
4		1
4		1
4		1
4		1
4		1
4		1
4			1
4			1
4			1
5			1
5			1
5			1
5			1
6			1
5				1
5				1
5				1
5				1
6				1
6				1
6				1
6				1
10
10
18
18
18
18
18
18
12	1
18	0
18	0
18	0
18	0
18	0
18	0
18	0

## Sheet: Fig1c
Fig. 1c				aox2						aox2+AOX2(A)
Kidney		112000	1152000	16000	64000	440000		200000	1040000	64000	8800	72000
Liver		<LoD	30	<LoD	20	40		<LoD	30	<LoD	20	<LoD
Spleen		222.222	<LoD	111.111	111.111	222.222		111.111	<LoD	222.222	111.111	<LoD
Brain		117.096	2341.92	23.4192	187.354	398.126		<LoD	4309.13	421.546	46.8384	<LoD

## Sheet: Fig2b
Fig. 2b								Results of a biological replicate of Fig. 2b
				mean	sd												mean	sd
WT	0.946423	0.910587	1.14299	1	0.125							WT	0.986477	1.03024	0.983278		1	0.0262413
ndh51	19.8223	20.2149	21.3752	20.5	0.807							ndh51	11.9245	13.5314	13.1846		12.8802	0.845609
rip1	1.68159	1.70406	1.54397	1.64	0.0867	YPD						rip1	2.62761	2.5525	2.78013		2.65341	0.115986	YPD
cyc1	1.05217	1.11503	1.18583	1.12	0.0669							cyc1	3.36742	3.19265	3.56336		3.37448	0.185454
cox5	1.21466	1.30554	1.38664	1.3	0.086							cox5	2.42447	2.65431	2.77744		2.61874	0.179154
atp2	1.9021	1.96373	2.21618	2.03	0.166							atp2	3.53151	3.41469	3.63188		3.52603	0.108698
WT	1.13613	0.830252	1.03361	1	0.156							WT	0.995903	0.873655	1.13044		1	0.128442
ndh51	967.075	960.615	1005.37	978	24.2							ndh51	1315.53	1458.8	1438.65		1404.33	77.5566
rip1	609.303	669.315	558.454	612	55.5	YPGal						rip1	615.603	617.683	602.169		611.818	8.4209
cyc1	756.873	625.03	663.881	682	67.7							cyc1	561.756	489.114	497.432		516.101	39.7569	YPGal
cox5	426.05	413.106	415.842	418	6.82							cox5	364.943	379.18	380.836		374.986	8.73689
atp2	2137.91	1873.89	1868.07	1960	154							atp2	2185.17	2200.1	2131.95		2172.41	35.8246

## Sheet: Fig2c
Fig. 2c
					SC-galactose												SC-glycerol
AA (µM)	0	0.04	0.08	0.16	0.31	0.63	1.25	2.5	5	10		AA (µM)	0	0.04	0.08	0.16	0.31	0.63	1.25	2.5	5	10
WT	1	0.863903	0.716954	0.647392	0.570438	0.480972	0.446454	0.431196	0.418906	0.439194		WT	1	0.609822	0.4825	0.399833	0.370147	0.345473	0.309772	0.327436	0.329843	0.326371
aox1	1	0.906917	0.76569	0.722024	0.644158	0.575181	0.525976	0.494774	0.486626	0.494661		aox1	1	0.586955	0.425165	0.36942	0.343362	0.351433	0.318318	0.297513	0.302365	0.308825
aox2	1	1.04942	0.678884	0.33812	0.104183	0.027458	0.0186596	0.0142802	0.0140012	0.0149549		aox2	1	0.48727	0.137379	0.0651973	0.0417315	0.0201833	0.01342	0.0113808	0.00996171	0.0181441
aox	1	0.928223	0.497539	0.246801	0.0628939	0.025029	0.0149244	0.0121158	0.0099043	0.0125899		aox	1	0.282503	0.0611459	0.0346867	0.0423105	0.0234615	0.0244997	0.0157149	0.0172969	0.0291348
					SC-galactose												SC-glycerol
Inz-5 (µM)	0	0.08	0.16	0.31	0.63	1.25	2.5	5	10	20		Inz-5 (µM)	0	0.08	0.16	0.31	0.63	1.25	2.5	5	10	20
WT	1	1.09592	1.08296	1.07219	0.974588	0.78106	0.538824	0.434708	0.376913	0.354389		WT	1	1.01061	0.933681	0.862518	0.588078	0.435376	0.377322	0.326958	0.282117	0.29141
aox1	1	1.11263	1.11659	1.12216	1.02428	0.819923	0.610464	0.411731	0.38874	0.354958		aox1	1	1.14623	1.06786	0.960413	0.55888	0.537456	0.494844	0.458288	0.333472	0.295092
aox2	1	1.05027	1.01327	0.961498	0.785718	0.4336	0.136968	0.0158626	0.00628198	0.00370065		aox2	1	1.04461	0.961888	0.827164	0.391931	0.133369	0.0267659	0.0145768	0.0163646	0.0234054
aox	1	1.05946	1.01389	0.985368	0.729035	0.317183	0.0880298	0.00778028	0.00253446	0.00287047		aox	1	1.03437	0.969861	0.712366	0.25531	0.0400279	0.0197921	0.018636	0.0212098	0.0246631
Results of a biological replicate of Fig. 2c; two transformants (Colony#1 and Colony#2) were tested for each mutant.
					SC-galactose												SC-glycerol
AA (µM)	0	0.04	0.08	0.16	0.31	0.63	1.25	2.5	5	10		AA (µM)	0	0.04	0.08	0.16	0.31	0.63	1.25	2.5	5	10
WT	1	0.818172	0.690517	0.598113	0.499366	0.468859	0.443261	0.466266	0.476251	0.529597		WT	1	0.499576	0.371501	0.352163	0.299237	0.262765	0.275488	0.278202	0.291942	0.309754
aox1_Colony#1	1	0.815309	0.680769	0.590256	0.483025	0.445583	0.437682	0.445526	0.470659	0.505124		aox1_Colony#1	1	0.49851	0.405028	0.317318	0.284358	0.262756	0.282309	0.291806	0.306704	0.331099
aox1_Colony#2	1	0.841743	0.712563	0.597017	0.51614	0.470866	0.477683	0.475119	0.481296	0.521676		aox1_Colony#2	1	0.505938	0.407089	0.315001	0.290334	0.287228	0.289786	0.281199	0.293806	0.323223
aox2_Colony#1	1	0.721432	0.337726	0.085691	0.04305	0.033855	0.027763	0.025537	0.024717	0.029052		aox2_Colony#1	1	0.506892	0.229637	0.088346	0.052162	0.049185	0.04104	0.04198	0.04339	0.044643
aox2_Colony#2	1	0.62979	0.243575	0.079689	0.034885	0.032856	0.028348	0.024403	0.023783	0.027559		aox2_Colony#2	1	0.491489	0.270213	0.09198	0.062357	0.058756	0.056465	0.057447	0.0527	0.061047
aox_Colony#1	1	0.472648	0.173961	0.059369	0.033111	0.032823	0.025164	0.022515	0.021018	0.026892		aox_Colony#1	1	0.403767	0.116368	0.055275	0.066912	0.060634	0.0516	0.055428	0.053437	0.059103
aox_Colony#2	1	0.679831	0.261247	0.086209	0.036618	0.032464	0.027863	0.026521	0.024668	0.026968		aox_Colony#2	1	0.342279	0.118644	0.05995	0.051318	0.050377	0.047552	0.047081	0.045041	0.053829
					SC-galactose												SC-glycerol
Inz-5 (µM)	0	0.08	0.16	0.31	0.63	1.25	2.5	5	10	20		Inz-5 (µM)	0	0.08	0.16	0.31	0.63	1.25	2.5	5	10	20
WT	1	1.10879	1.13596	1.08976	0.9669	0.729164	0.549111	0.412722	0.322749	0.309164		WT	1	0.848089	0.779229	0.645702	0.524432	0.381068	0.342203	0.291727	0.268344	0.264796
aox1_Colony#1	1	1.15927	1.18258	1.12084	0.938424	0.679648	0.514957	0.389717	0.311999	0.327689		aox1_Colony#1	1	0.859604	0.734482	0.618785	0.439714	0.334742	0.303705	0.261131	0.246831	0.260318
aox1_Colony#2	1	1.14855	1.18877	1.11982	0.946956	0.728771	0.536793	0.39786	0.318494	0.340352		aox1_Colony#2	1	0.730574	0.617962	0.493666	0.370355	0.300957	0.258727	0.240569	0.220439	0.23156
aox2_Colony#1	1	1.16202	1.23148	1.14309	0.750521	0.26395	0.079011	0.021764	0.01175	0.011172		aox2_Colony#1	1	0.901183	0.716831	0.51952	0.29467	0.118581	0.042929	0.046493	0.044225	0.048761
aox2_Colony#2	1	1.17557	1.21461	1.10509	0.569405	0.216583	0.050036	0.01638	0.011538	0.012793		aox2_Colony#2	1	0.93036	0.835893	0.769198	0.414685	0.13381	0.074479	0.074479	0.070692	0.071534
aox_Colony#1	1	1.16456	1.20936	1.07477	0.44646	0.157888	0.03201	0.010029	0.005886	0.007747		aox_Colony#1	1	0.890648	0.701215	0.648196	0.194404	0.076399	0.061487	0.060751	0.065353	0.072349
aox_Colony#2	1	1.25651	1.34443	1.23543	0.651067	0.192938	0.041512	0.019973	0.008224	0.010704		aox_Colony#2	1	0.796059	0.661671	0.53385	0.188616	0.059448	0.043281	0.054227	0.050017	0.053217

## Sheet: Fig2d
Fig. 2d										Results of a biological replicate of Fig. 2d
		t (min)					mean	sd								t (min)					mean	sd
		0	0.97773	1.08634	0.935934		1	0.0776351								0	1.00994	1.03525	0.954815		1	0.0411271
		15	1.16858	1.24082	1.26255		1.22399	0.0491932								15	1.70629	1.85079	1.69608		1.75105	0.0865277
	YPGal	30	1.13447	1.1457	1.19992		1.16003	0.0349986							YPGal	30	1.45216	1.46591	1.61033		1.50947	0.0876227
		60	2.12712	2.16089	2.24647		2.17816	0.0615179								60	2.29528	2.49537	2.73079		2.50715	0.217991
		90	2.12712	2.14165	2.1318		2.13352	0.00741875								90	2.59973	2.57101	2.8205		2.66375	0.136507
AOX1														AOX1
		0	0.967615	1.07586	0.956523		1	0.0659323								0	0.941958	0.999301	1.05874		1	0.0583951
		15	0.852339	0.923446	0.931997		0.902594	0.0437317								15	0.891163	1.04639	0.870411		0.935987	0.0961702
	YPGly	30	0.88042	0.936796	1.04058		0.952599	0.0812403							YPGly	30	1.16174	1.40175	1.01737		1.19362	0.194163
		60	1.01474	1.08901	0.939687		1.01448	0.0746622								60	1.14838	1.49216	1.42518		1.35524	0.182252
		90	1.38081	1.37412	1.36742		1.37412	0.006692								90	1.00172	1.03098	1.03009		1.02093	0.0166419
		0	0.999307	0.959323	1.04137		1	0.0410281								0	1.25711	1.0459	0.696984		1	0.282872
		15	1748.06	2073.66	1921.81		1914.51	162.922								15	2326.57	2304.41	2441.68		2357.55	73.6965
	YPGal	30	1728.79	2014.16	1937.43		1893.46	147.682							YPGal	30	1969.83	1894.15	1635.31		1833.1	175.415
		60	1076.13	1097.29	985.981		1053.13	59.1114								60	636.31	651.84	688.605		658.918	26.8567
		90	321.514	363.66	336.389		340.521	21.3751								90	515.086	700.576	537.995		584.552	101.13
AOX2														AOX2
		0	0.945837	0.955094	1.09907		1	0.0859208								0	1.11273	1.03421	0.853058		1	0.133173
		15	301.964	333.209	310.503		315.225	16.1488								15	309.348	332.258	285.961		309.189	23.1489
	YPGly	30	937.113	1064.15	1009.2		1003.49	63.7096							YPGly	30	919.44	868.363	700.132		829.312	114.751
		60	1430.24	1291.02	1347.74		1356.33	70.0059								60	868.26	1058.86	926.914		951.345	97.62
		90	1660.95	1314.96	1451.51		1475.8	174.27								90	947.7	962.279	829.992		913.324	72.5348

## Sheet: Fig2e
Fig. 2e

## Sheet: Fig2g
Fig. 2g
AA (µM)	0	0.08	0.16	0.31	0.63	1.25	2.5	5
WT	1	0.929242	0.764341	0.65169	0.545302	0.513774	0.511218	0.517624
aox	1	0.30669	0.0800061	0.0354307	0.0181153	0.012898	0.0108718	0.0129518
aox+pAOX2-AOX2	1	0.780362	0.636672	0.568636	0.487746	0.471056	0.451493	0.46412
aox+pAOX1-AOX1	1	0.339269	0.130279	0.061659	0.0345637	0.0251609	0.026116	0.02509
aox+pAOX2-AOX1	1	0.684961	0.555032	0.456724	0.345441	0.317103	0.316053	0.315032
Two transformants (Colony #1 and #2) were tested for each construct ; results from one representative transformant were shown in Fig. 2g.
AA (µM)	0	0.08	0.16	0.31	0.63	1.25	2.5	5
WT	1	0.929242	0.764341	0.65169	0.545302	0.513774	0.511218	0.517624
aox	1	0.30669	0.0800061	0.0354307	0.0181153	0.012898	0.0108718	0.0129518
aox+pAOX2-AOX2_Colony#1	1	0.768794	0.61862	0.558841	0.495662	0.455319	0.460413	0.470774
aox+pAOX2-AOX2_Colony#2	1	0.780362	0.636672	0.568636	0.487746	0.471056	0.451493	0.46412
aox+pAOX1-AOX1_Colony#1	1	0.307957	0.110532	0.0571464	0.0271989	0.0187097	0.0136975	0.0149768
aox+pAOX1-AOX1_Colony#2	1	0.339269	0.130279	0.061659	0.0345637	0.0251609	0.026116	0.02509
aox+pAOX2-AOX1_Colony#1	1	0.720793	0.583811	0.477472	0.354061	0.308219	0.30745	0.312073
aox+pAOX2-AOX1_Colony#2	1	0.684961	0.555032	0.456724	0.345441	0.317103	0.316053	0.315032

## Sheet: Fig3a
Fig. 3a
				1	2	3	mean	mut/WT (%)
X1_A1	orf19.454	SFL1	Transcription factor involved in negative regulation of morphogenesis, flocculation and virulence; induced in core caspofungin response; Spider biofilm induced	0.180717	0.108532	0.290662	0.193304	24.8
X1_A2	orf19.921	HMS1	hLh domain Myc-type transcript factor; required for morphogenesis induced by elevated temperature or Hsp90 compromise; acts downstream of Pcl1; Spider biofilm induced	0.822875	0.67287	0.823503	0.773082	99.1
X1_A3	orf19.1069	RPN4	C2H2 transcription factor; putative regulator of proteasome genes; DNA recognition sequence (GAAGGCAAAA) enriched in regions upstream of proteasome genes; induced in core stress response; Hap43-induced; Spider biofilm induced	0.869597	0.620102	0.772778	0.754159	96.7
X1_A4	orf19.1253	PHO4	bHLH transcription factor of the myc-family; required for growth in medium lacking phosphate and for resistance to copper and Phloxine B; induced by Mnl1 under weak acid stress	0.68781	0.488609	0.631691	0.602703	77.3
X1_A5	orf19.1499	CTF1	Putative zinc-finger transcription factor, similar to A. nidulans FarA and FarB; activates genes required for fatty acid degradation; induced by oleate; null mutant displays carbon source utilization defects and slightly reduced virulence	1.01846	0.797493	1.01872	0.944894	121.1
X1_A6	orf19.2646	ZCF13	Predicted Zn(II)2Cys6 transcription factor; similar to but not the true ortholog of S. cerevisiae Hap1; mutants display decreased colonization of mouse kidneys	0.905624	0.717594	0.691816	0.771678	98.9
X1_A7	orf19.2647	ZCF14	Putative Zn(II)2Cys6 transcription factor; caspofungin induced	0.846935	0.478453	0.676307	0.667231	85.5
X1_A8	orf19.2730		Has domain(s) with predicted zinc ion binding activity	0.887915	0.637442	0.715253	0.74687	95.7
X1_A9	orf19.2748	ARG83	GAL4-like Zn(II)2Cys6 transcription factor; clade-associated expression; null shows abnormal regulation of invasive colony growth, is unable to utilize proline as a nitrogen source; flow model biofilm induced	0.781601	0.526477	0.611784	0.639954	82
X1_A10	orf19.3188	TAC1	Zn(2)-Cys(6) transcriptional activator of drug-responsive genes (CDR1 and CDR2); binds DRE element; gene in zinc cluster region near MTL locus; resequencing indicates that TAC1 spans orf19.3188 and orf19.3189; Spider biofilm induced	0.810167	0.473361	0.657107	0.646879	82.9
X1_A11	orf19.3190	HAL9	Putative Zn(II)2Cys6 transcription factor; gene in zinc cluster region of Chr. 5; induced by Mnl1 in weak acid; similar to S. cerevisiae Hal9, a putative transcription factor involved in salt tolerance	0.837886	0.612481	0.701109	0.717159	91.9
X1_A12	orf19.3305	ZCF17	Putative Zn(II)2Cys6 transcription factor	0.846548	0.708038	0.752133	0.768906	98.6
X1_B1	orf19.3308	STB5	Putative transcription factor with zinc cluster DNA-binding motif; has similarity to S. cerevisiae Stb5p; Hap43p-repressed gene	0.747846	0.612287	0.735612	0.698582	89.5
X1_B2	orf19.3434	TRY5	Zn(II)2Cys6 transcription factor; regulator of yeast form adherence; required for yeast cell adherence to silicone substrate	0.750153	0.581639	0.690978	0.674257	86.4
X1_B3	orf19.3753	SEF1	Zn2-Cys6 transcription factor; regulates iron uptake; negatively regulated by Sfu1p, positively regulated by Tbf1; promotes virulence in mice; mutants display decreased colonization of mouse kidneys; Spider biofilm induced	1.15856	0.848084	0.896222	0.967623	124
X1_B4	orf19.3809	BAS1	Putative Myb-like transcription factor; ortholog S. cerevisiae Bas1, a regulator of purine biosynthetic genes; mutant exhibits adenine auxotrophy and abnormal colony morphology	0.648316	0.410256	0.546637	0.53507	68.6
X1_B5	orf19.3876	ZCF19	Predicted Zn(II)2Cys6 transcription factor	0.780725	0.544915	0.635679	0.653773	83.8
X1_B6	orf19.3912	GLN3	GATA transcription factor, involved in regulation of nitrogen starvation-induced filamentous growth; regulates transcription of Mep2 ammonium permease; regulated by Gcn2 and Gcn4; mRNA binds She3; Spider biofilm induced	0.815945	0.599639	0.656025	0.690536	88.5
X1_B7	orf19.3928		Putative transcription factor with zinc finger DNA-binding motif	0.770226	0.440555	0.629943	0.613575	78.7
X1_B8	orf19.3969	SFL2	Transcription factor involved in regulation of morphogenesis; required for filamentous growth, for virulence in RHE model but not in mice; induced upon RHE infection but C. dubliniensis ortholog is not; Spider biofilm induced	0.840598	0.5623	0.670866	0.691255	88.6
X1_B9	orf19.4000	GRF10	Putative homeodomain transcription factor; null mutant is an adenine auxotroph; Spider biofilm induced; promoter bound by Bcr1, Tec1, Efg1, Ndt80 and Brg1	0.807707	0.515234	0.587527	0.636823	81.6
X1_B10	orf19.4056	BRG1	Transcription factor; recruits Hda1 to hypha-specific promoters; Tn mutation affects filamentation; Hap43-repressed; Spider and flow model biofilm induced; required for Spider biofilm formation; Bcr1-repressed in RPMI a/a biofilms	0.794916	0.519987	0.614018	0.642974	82.4
X1_B11	orf19.4145	ZCF20	Zn(II)2Cys6 transcription factor orthologous to S. cerevisiae Hap1; regulated by Sef1, Sfu1; Hap43-induced; Spider biofilm induced	0.867241	0.6877	0.694902	0.749948	96.1
X1_B12	orf19.4166	ZCF21	Predicted Zn(II)2Cys6 transcription factor; mutants display increased colonization of mouse kidneys; Spider biofilm induced	0.848388	0.707255	0.82467	0.793438	101.7
X1_C1	orf19.4225	LEU3	Zn(II)2Cys6 transcription factor; predicted regulator branched-c ofhain amino acid biosynthesis genes; alkaline induced; induced by Mnl1 under weak acid stress; required for yeast cell adherence to silicone substrate; Spider biofilm induced	0.579057	0.481812	0.592546	0.551138	70.6
X1_C2	orf19.4251	ZCF22	Predicted Zn(II)2Cys6 transcription factor	0.745798	0.579012	0.660234	0.661682	84.8
X1_C3	orf19.4288	CTA7	Zn(II)2Cys6 transcription factor; activates transcription in 1-hybrid assay in S. cerevisiae; has similarity to S. cerevisiae Stb4	0.763707	0.515922	0.635844	0.638491	81.8
X1_C4	orf19.4438	RME1	Zinc finger protein; controls meiosis in S. cerevisae; white-specific transcript; upregulation correlates with clinical development of fluconazole resistance; Upc2-regulated in hypoxia; flow model biofilm induced; Spider biofilm repressed	0.774458	0.493057	0.642608	0.636707	81.6
X1_C5	orf19.4450	ZCF23	Predicted Zn(II)2Cys6 transcription factor; ortholog of S. cerevisiae Gsm1; flow model biofilm induced	0.797243	0.48268	0.629607	0.63651	81.6
X1_C6	orf19.4524	ZCF24	Predicted Zn(II)2Cys6 transcription factor; caspofungin induced; Hap43-repressed	0.848733	0.536709	0.658048	0.681163	87.3
X1_C7	orf19.4568	ZCF25	Putative Zn(II)2Cys6 transcription factor	0.867411	0.552044	0.721042	0.713499	91.5
X1_C8	orf19.4662	RLM1	Putative transcription factor; required for wild-type resistance to cell wall perturbation, caspofungin treatment; regulates caspofungin induction of PGA13	0.91051	0.550783	0.730718	0.73067	93.7
X1_C9	orf19.4670	CAS5	Transcription factor; cell wall damage response; required for adherence, response/resistance to caspofungin; repressed in core stress response; mutants have reduced CFU in mice, hyphal defect in C. elegans infection; Spider biofilm induced	0.48711	0.472135	0.387923	0.449056	57.6
X1_C10	orf19.4722	RTG1	Ortholog(s) have sequence-specific DNA binding RNA polymerase II transcription factor activity	0.0620257	0.00680272	0.0219992	0.0302759	3.9	inset
X1_C11	orf19.4778	LYS142	Zn(II)2Cys6 transcription factor; has similarity to S. cerevisiae Lys14, involved in the regulation of lysine biosynthesis genes; fungal-specific	0.917435	0.729888	0.709024	0.785449	100.7
X1_C12	orf19.4853	HCM1	Protein with forkhead domain; similar to S. cerevisiae Hcm1p; Hap43p-induced gene	0.891782	0.778281	0.797473	0.822512	105.4
X1_D1	orf19.4941	TYE7	bHLH transcription factor; control of glycolysis; required for biofilm formation; hyphally regulated by Cph1, Cyr1; flucytosine, Hog1 induced; amphotericin B, caspofungin repressed; induced in flow model biofilm and planktonic cultures	0.275459	0.183535	0.318594	0.259196	33.2
X1_D2	orf19.4972		Putative transcription factor with zinc finger DNA-binding motif	0.736522	0.571464	0.65831	0.655432	84
X1_D3	orf19.5001	CUP2	Putative copper-binding transcription factor; required for normal resistance to copper; activates transcription of metallothionein genes; Hap43-repressed; Spider biofilm induced	0.78923	0.569477	0.69987	0.686192	88
X1_D4	orf19.5026		C2H2 transcription factor; Spider biofilm induced	0.89917	0.644804	0.759143	0.767706	98.4
X1_D5	orf19.5097	CAT8	Zn(II)2Cys6 transcription factor; similar to S. cerevisiae Cat8 but mutant phenotype suggests different target genes; mutant displays increased filamentous/invasive growth; flucytosine repressed; rat catheter biofilm induced	0.772068	0.440901	0.592641	0.60187	77.2
X1_D6	orf19.5133	ZCF29	Zn(II)2Cys6 transcription factor; mutants sensitive to caffeine and menadione, resistant to fenpropimorph; Hap43-repressed; mutants have decreased CFU in mouse kidneys and defects in filamentous growth; Spider biofilm induced	0.780013	0.233534	0.453201	0.488916	62.7
X1_D7	orf19.5251	ZCF30	Predicted Zn(II)2Cys6 transcription factor; mutants are viable; repressed by fluphenazine; Spider biofilm induced	1.02027	0.565994	0.702479	0.762914	97.8
X1_D8	orf19.5326		Putative transcription factor with zinc finger DNA-binding motif; possible ortholog of S. cerevisiae Mig2p	0.778671	0.368497	0.509868	0.552345	70.8
X1_D9	orf19.5338	GAL4	Zn(II)2Cys6 transcription factor; involved in control of glycolysis; ortholog of S. cerevisiae Gal4, but not involved in regulation of galactose utilization genes; caspofungin repressed; Spider biofilm repressed	0.71369	0.266311	0.415535	0.465179	59.6
X1_D10	orf19.5380	LYS144	Zn(II)2Cys6 transcription factor; has similarity to S. cerevisiae Lys14, involved in the regulation of lysine biosynthesis genes	0.848933	0.491729	0.67263	0.671097	86
X1_D11	orf19.5498	EFH1	APSES transcription factor; homodimer; minor role in transcriptional regulation vs Efg1; regulates filamentous growth, phenotypic switch; EFG1 and EFH1 genetically interact; expression interferes with mouse intestinal tract colonization	0.863185	0.621703	0.670874	0.718587	92.1
X1_D12	orf19.5548	LYS14	Zn(II)2Cys6 transcription factor; has similarity to S. cerevisiae Lys14, which is a transcription factor involved in the regulation of lysine biosynthesis genes	0.935779	0.704729	0.780378	0.806962	103.4
X1_E1	orf19.5651		Ortholog(s) have histone demethylase activity (H3-dimethyl-K4 specific), histone demethylase activity (H3-trimethyl-K4 specific) activity	0.708958	0.6459	0.69325	0.682703	87.5
X1_E2	orf19.5849	CWT1	Zn2Cys6 transcription factor involved in negative regulation of nitrosative stress response; mutant has cell wall defects; transcription increased at stationary phase; has predicted PAS domain; similar to S. cerevisiae Rds2p	0.144669	0.0479203	0.12999	0.107526	13.8	inset
X1_E3	orf19.5855	MBP1	Putative component of the MBF transcription complex involved in G1/S cell-cycle progression; non-periodic mRNA expression; predicted, conserved MBF binding sites upstream of G1/S-regulated genes	0.761627	0.50761	0.638551	0.635929	81.5
X1_E4	orf19.5917	STP3	Transcription factor; regulates SAP2, OPT1 expression and thereby protein catabolism for nitrogen source; activated via amino-acid-induced proteolytic processing; macrophage/pseudohyphal-repressed; Spider biofilm repressed	0.775779	0.482328	0.653231	0.637113	81.7
X1_E5	orf19.5924	ZCF31	Zn(II)2Cys6 transcription factor of unknown function; mutant is sensitive to copper and SDS, and resistant to Calcofluor White; required for yeast cell adherence to silicone substrate	0.785228	0.455502	0.72043	0.65372	83.8
X1_E6	orf19.5940	ZCF32	Predicted Zn(II)2Cys6 transcription factor; possibly an essential gene, disruptants not obtained by UAU1 method; Hap43-repressed	0.843788	0.567915	0.70108	0.704261	90.3
X1_E7	orf19.5975	TRY4	C2H2 transcription factor; fluconazole-repressed; induced in ssr1 mutant; required for yeast cell adherence to silicone substrate; Spider biofilm induced	0.862972	0.545209	0.709456	0.705879	90.5
X1_E8	orf19.5992	WOR2	Zn(II)2Cys6 transcription factor; regulator of white-opaque switching; required for maintenance of opaque state; Hap43-induced	1.08878	0.826675	0.989785	0.968414	124.1
X1_E9	orf19.6038	UGA32	Predicted Zn(II)2Cys6 transcription factor; has similarity to S. cerevisiae Uga3, a transcription factor involved in the regulation of gamma-aminobutyrate metabolism genes; rat catheter biofilm induced	0.909408	0.58563	0.774994	0.756677	97
X1_E10	orf19.6102	RCA1	Protein involved in regulation of carbonic anhydrases; controls CO2 sensing; bZIP domain-containing transcription factor of the ATF/CREB family; null mutant displays slow growth, abnormal colony morphology and invasive growth	0.747661	0.412503	0.622585	0.59425	76.2
X1_E11	orf19.6124	ACE2	Transcription factor; similar to S. cerevisiae Ace2 and Swi5; regulates morphogenesis, cell separation, adherence, virulence in a mice; mutant is hyperfilamentous; rat catheter and Spider biofilm induced	0.491044	0.194787	0.24875	0.311527	39.9
X1_E12	orf19.6182	ZCF34	Zn(II)2Cys6 transcription factor involved in regulation of multidrug resistance via control of CDR1 expression; mutants display decreased colonization of mouse kidneys; required for yeast cell adherence to silicone substrate	0.882489	0.741243	0.753066	0.792266	101.6
X1_F1	orf19.6514	CUP9	Transcription factor; represses SOK1 expression in response to farnesol inhibition; yeast-hypha switch repressed; ketoconazole-induced; Plc1-regulated; colony morphology-related Ssn6 regulation; Spider, flow model biofilm induced	0.50283	0.517932	0.60386	0.54154	69.4
X1_F2	orf19.6824	TRY6	Helix-loop-helix transcription factor; regulator of yeast form adherence; required for yeast cell adherence to silicone substrate; Spider and F-12/CO2 biofilm induced; repressed by alpha pheromone in SpiderM medium	0.702067	0.529642	0.652366	0.628025	80.5
X1_F3	orf19.6874		Putative helix-loop-helix (HLH) transcription factor with a role in filamentous growth	1.00846	0.646027	1.02659	0.893691	114.6
X1_F4	orf19.7017	YOX1	Putative homeodomain-containing transcription factor; transcriptional repressor; periodic mRNA expression, peak at cell-cycle G1/S phase	0.637077	0.334877	0.906027	0.625993	80.2
X1_F5	orf19.7068	MAC1	Copper fist transcription factor; regulator of CTR1 copper transporter; induces CTR1 in low-copper conditions; ectopic expression causes copper-sensitive stimulation of filamentation in S. cerevisiae; Spider biofilm induced	0.658233	0.494428	0.565175	0.572612	73.4
X1_F6	orf19.7317	UGA33	Zinc-finger transcription factor; similar to S. cerevisiae Uga3 which regulates gamma-aminobutyrate metabolism gene expression; required for yeast cell adherence to silicone substrate; rat catheter biofilm induced	0.826336	0.637747	0.65076	0.704948	90.4
X1_F7	orf19.7319	SUC1	Zinc-finger transcription factor; regulates alpha-glucosidase exression; complements S. cerevisiae suc2 for sucrose utilization and mal13 maltase defect; required for yeast cell adherence to silicone substrate; rat catheter biofilm induced	0.884436	0.508125	0.736855	0.709805	91
X1_F8	orf19.7359	CRZ1	Calcineurin-regulated C2H2 transcription factor; role in maintenance of membrane integrity, azole tolerance; not required for mouse virulence; repressed by low iron; regulates Ca++ influx during alkaline pH response; Spider biofilm induced	0.853664	0.443522	0.676029	0.657739	84.3
X1_F9	orf19.7372	MRR1	Putative Zn(II)2Cys6 transcription factor; regulator of MDR1 transcription; gain-of-function mutations cause upregulation of MDR1 (a plasma membrane multidrug efflux pump) and multidrug resistance; Hap43-induced	0.791472	0.647856	0.691532	0.710286	91
X1_F10	orf19.7374	CTA4	Zn(II)2Cys6 transcription factor; induced by nitric oxide; induced by Mnl1 under weak acid stress; repressed upon adherence to polystyrene; Hap43-repressed; Spider biofilm induced	0.866881	0.644036	0.724005	0.744974	95.5
X1_F11	orf19.7518	ZCF38	Putative Zn(II)2Cys6 transcription factor	0.840338	0.667427	0.719639	0.742468	95.2
X1_F12	orf19.7570	UGA3	Zn(II)2Cys6 transcription factor; required for utilization of gamma-aminobutyrate (GABA) as a nitrogen source; mutants display decreased CFU in mouse kidneys; Spider biofilm induced	0.874589	0.656783	0.817535	0.782969	100.4
X1_G1	orf19.7583	ZCF39	Zn(II)2Cys6 transcription factor; mutants are viable; filament induced; required for yeast cell adherence to silicone substrate; Spider biofilm induced	0.783985	0.630284	0.756843	0.723704	92.8
X1_G2	orf19.166	ASG1	Gal4p family zinc-finger transcription factor with similarity to S. cerevisiae Asg1p	0.706008	0.4795	0.694739	0.626749	80.3
X1_G3	orf19.217		Ortholog(s) have sequence-specific DNA binding activity	0.78844	0.464799	0.674571	0.642604	82.4
X1_G4	orf19.255	ZCF1	Zn(II)2Cys6 transcription factor; transcript regulated during hypha formation; 5'-UTR intron; mutants show decreased colonization of mouse kidneys; flow model biofilm induced; Spider biofilm induced	0.705237	0.442361	0.624751	0.590783	75.7
X1_G5	orf19.391	UPC2	Zn2-Cys6 transcript factor; regulator of ergosterol biosynthetic genes and sterol uptake; binds ERG2 promoter; induced by ergosterol depletion, by azoles, anaerobicity; macrophage/pseudohyphal-repressed; flow model biofilm induced	0.74602	0.379223	0.644277	0.58984	75.6
X1_G6	orf19.431	ZCF2	Zn(II)2Cys6 transcription factor; regulates sulfite tolerance through expression of SSU1 and CDG1; Hap43-repressed; Spider biofilm induced	0.825217	0.500962	0.672935	0.666371	85.4
X1_G7	orf19.517	HAP31	Putative CCAAT-binding transcription factor; regulates CYC1; required for resistance to rapamycin, copper; induced in high iron; repressed in low iron; Sef1, Sfu1, and Hap43 regulated; rat catheter and Spider biofilm induced	0.791879	0.578879	0.663421	0.67806	86.9
X1_G8	orf19.681	HAP43	CCAAT-binding factor-dependent transcription factor; repressor; also called CAP2; required for low iron response; similar to bZIP transcription factor AP-1; repressed by Sfu1; ciclopirox olamine induced; rat catheter, Spider biofilm induced	0.837561	0.481775	0.664798	0.661378	84.8
X1_G9	orf19.837.1	INO4	Transcription factor; activator that forms a heterodimer with Ino2; likely regulates genes involved in phosphatidylcholine and phosphatidylinositol biosynthesis, fatty acid beta-oxidation, and peroxisome biogenesis; gene has intron	0.81436	0.4111	0.681889	0.635783	81.5
X1_G10	orf19.909	STP4	C2H2 transcription factor; induced in core caspofungin response; colony morphology-related gene regulation by Ssn6; induced by 17-beta-estradiol, ethynyl estradiol; rat catheter and Spider biofilm induced	1.01505	0.621948	0.808144	0.815046	104.5
X1_G11	orf19.971	SKN7	Putative homolog of S. cerevisiae Skn7p, which is predicted to be a response regulator protein in a phosphorelay signal transduction pathway; required for normal hydrogen peroxide resistance	0.817815	0.651822	0.703644	0.724427	92.9
X1_G12	orf19.1032	SKO1	bZIP transcription factor; involved in cell wall damage response; represses the yeast-to-hypha transition; mutants are caspofungin sensitive; induced by osmotic stress via Hog1; induced by Mnl1 under weak acid stress	0.851935	0.635819	0.718403	0.735386	94.3
X1_H1	orf19.1035	WAR1	Zn(II)2Cys6 transcription factor; plays a role in resistance to weak organic acids; required for yeast cell adherence to silicone substrate; Spider biofilm induced	0.696198	0.612426	0.682858	0.663827	85.1
X1_H2	orf19.1168	ZCF3	Zn(II)2Cys6 domain transcription factor; required for filamentous growth, resistance to rapamycin and flucytosine; possibly an essential gene, disruptants not obtained by UAU1 method; Hap43-repressed; Spider and flow model biofilm induced	0.757746	0.522388	0.80414	0.694758	89.1
X1_H3	orf19.1228	HAP2	CCAAT-binding transcription factor; regulates low-iron induction of FRP1; in these conditions CBF comprises Hap43 and probably Hap2 and Hap3; possibly essential, disruptants not obtained by UAU1 method; Cap1-dependent induction in low iron	0.59307	0.389059	0.533239	0.505123	64.8
X1_H4	orf19.1274		Has domain(s) with predicted DNA binding, zinc ion binding activity, role in transcription, DNA-templated and nucleus localization	0.771186	0.55592	0.7013	0.676136	86.7
X1_H5	orf19.1496		Putative transcription factor with zinc finger DNA-binding motif; Hap43p-repressed gene	0.771387	0.471899	0.672842	0.63871	81.9
X1_H6	orf19.1543	OPI1	Leucine zipper transcription factor; repressor of INO1 involved in inositol biosynthesis; functional homolog of S. cerevisiae Opi1; has putative Opi1-Sin3 interaction domain; interacts with ScSin3, but not CaSin3	0.73986	0.539679	0.689027	0.656188	84.1
X1_H7	orf19.1685	ZCF7	Predicted Zn(II)2Cys6 transcription factor; mutant shows reduced colony wrinkling on Spider medium and is unable to utilize mannitol as a carbon source; mutants have increased colonization of mouse kidneys	0.853942	0.643762	0.728531	0.742079	95.1
X1_H8	orf19.1926	SEF2	Zn(II)2Cys6 transcription factor, required for normal resistance to copper; repressed by Sfu1 in high-iron conditions; regulated by Sef1, Sfu1, and Hap43; rat catheter and Spider biofilm induced	0.882706	0.606417	0.781208	0.756777	97
X1_H9	orf19.1973	HAP5	Component of CCAAT-binding transcription factor; roles in filamentous growth, low-iron induction of FRP1; regulates genes involved in respiratory growth; functional homolog of S. cerevisiae Hap5p; Cap1p-dependent expression in low iron	0.712174	0.451238	0.621662	0.595025	76.3
X1_H10	orf19.2088	DPB4	Putative DNA polymerase epsilon subunit D; null mutant is viable but slow-growing and displays abnormal invasive growth on SD and YPD media; Spider biofilm repressed	0.620465	0.371138	0.636079	0.542561	69.5
X1_H11	orf19.2119	NDT80	Ortholog of Ndt80; meiosis-specific transcription factor; activator of CDR1 induction by antifungal drugs; required for wild-type drug resistance and for Spider biofilm formation; transcript induced by antifungal drug treatment	0.687795	0.629789	0.605549	0.641044	82.2
X1_H12	orf19.2356	CRZ2	C2H2 transcription factor; crz1 not crz2 null mutation suppresses fluconazole resistance of homozygous cka2 null; Rim101-repressed at pH 8; required for yeast cell adherence to silicone substrate; Spider biofilm induced	0.821234	0.675123	0.759886	0.752081	96.4
X2_A1	orf19.2476		Ortholog(s) have histone demethylase activity (H3-trimethyl-K4 specific) activity	0.655993	0.71109	0.66976	0.678947	87
X2_A2	orf19.2745	UME7	Putative transcription factor with zinc cluster DNA-binding motif; similar to S. cerevisiae Ume6p, which is a transcription factor involved in the regulation of meiotic genes	0.662488	0.716107	0.627824	0.668806	85.7
X2_A3	orf19.2753	ZCF15	Predicted Zn(II)2Cys6 transcription factor of unknown function; rat catheter biofilm induced	0.643537	0.670822	0.62313	0.64583	82.8
X2_A4	orf19.2808	ZCF16	Predicted Zn(II)2Cys6 transcription factor; mutants are viable; rat catheter biofilm induced	0.693847	0.690664	0.655482	0.679998	87.2
X2_A5	orf19.2842	GZF3	GATA-type transcription factor; oxidative stress-induced via Cap1; mutant has abnormal colony morphology and altered sensitivity to fluconazole, LiCl, and copper; Spider biofilm induced	1.00565	0.856164	0.922255	0.928022	119
X2_A6	orf19.2961		Putative transcription factor with zinc finger DNA-binding motif	0.570473	0.573229	0.554816	0.566173	72.6
X2_A7	orf19.3063	HFL1	HAP5-like; ortholog of S. cerevisiae Dpb3; third-largest subunit of DNA polymerase II (DNA polymerase epsilon); phosphorylated protein; mutants have a growth defect	0.54218	0.576349	0.451627	0.523386	67.1
X2_A8	orf19.3127	CZF1	Transcription factor; regulates white-opaque switch; hyphal growth regulator; expression in S. cerevisiae causes dominant-negative inhibition of pheromone response; required for yeast cell adherence to silicone; Spider biofilm induced	0.553796	0.563575	0.496544	0.537972	69
X2_A9	orf19.3625		Has domain(s) with predicted zinc ion binding activity	0.650114	0.598801	0.603113	0.617342	79.1
X2_A10	orf19.3794	CSR1	Transcription factor; role in zinc homeostasis and regulation of Spider biofilm matrix; mutation affects filamentous growth; can suppress S. cerevisiae rok1 mutant inviability; Spider biofilm induced; mutants for abnormal Spider biofilms	0.667732	0.666667	0.632656	0.655685	84.1
X2_A11	orf19.4318	MIG1	C2H2 transcription factor; repressor; regulates genes for carbon source utilization; Tup1-dependent and independent functions; hyphal, Hap43 and caspofungin repressed; Spider and flow model biofilm induced	0.952179	0.86734	0.811223	0.876914	112.4
X2_A12	orf19.4647	HAP3	Predicted CCAAT-binding transcription factor that regulates respiration; Cap2-dependent induction in low iron; opaque specific, alkaline, ciclopirox olamine induced; regulated by Sef1, Sfu1, Hap43; Bcr1-regulated in RPMI a/a biofilms	0.754806	0.642496	0.650605	0.682636	87.5
X2_B1	orf19.4752	MSN4	Zinc finger transcription factor; similar to S. cerevisiae Msn4, but not a significant stress response regulator in C. albicans; partly complements STRE-activation defect of S. cerevisiae msn2 msn4 double mutant; flow model biofilm induced	0.820808	0.889371	0.864529	0.858236	110
X2_B2	orf19.4998	ROB1	Zn(II)2Cys6 transcription factor; required for Spider model biofilm formation; mutant displays abnormal colony morphology and invasive growth; caspofungin repressed; flow model biofilm induced; rat catheter biofilm repressed	0.633473	0.63051	0.593891	0.619292	79.4
X2_B3	orf19.5249		Ortholog(s) have role in ascospore formation, meiosis and cytosol, nucleus localization	0.631827	0.646386	0.621174	0.633129	81.2
X2_B4	orf19.5343	ASH1	GATA-like transcription factor; localizes to daughter cell, hyphal tip cell nuclei; mRNA localization mediated by She3; required for WT virulence and filamentous growth on solid media; Ras1 repressed in yeast, Cyr1 repressed yeast, hyphae	0.611944	0.554065	0.579249	0.581753	74.6
X2_B5	orf19.5558	RBF1	Transcription factor; glutamine-rich activation domain; binds RPG-box DNA sequences; predominantly nuclear; mutation causes accelerated induction of filamentous growth; antigenic during human oral infection; Sko1p-repressed	0.598119	0.547232	0.53892	0.561424	72
X2_B6	orf19.5729	FGR17	Putative DNA-binding transcription factor; has zinc cluster DNA-binding motif; lacks an ortholog in S. cerevisiae; transposon mutation affects filamentous growth; Hap43p-repressed gene	0.67489	0.641392	0.619658	0.645313	82.7
X2_B7	orf19.5908	TEC1	TEA/ATTS transcription factor; white cell pheromone response, hyphal gene regulation; required for Spider and RPMI biofilm formation; regulates BCR1; Cph2 regulated transcript; alkaline, rat catheter, Spider, flow model biofilm induced	0.746323	0.668111	0.656228	0.69022	88.5
X2_B8	orf19.5910		Putative histone acetyltransferase complex subunit; induced upon low-level peroxide stress; Spider biofilm induced	0.560283	0.493472	0.48028	0.511345	65.5
X2_B9	orf19.6109	TUP1	Transcriptional corepressor; represses filamentous growth; regulates switching; role in germ tube induction, farnesol response; in repression pathways with Nrg1, Rfg1; farnesol upregulated in biofilm; rat catheter, Spider biofilm repressed	0.607657	0.543358	0.552138	0.567718	72.8
X2_B10	orf19.6121	MNL1	Transcription factor; induces transcripts of stress response genes via SLE (STRE-like) elements; required for adaptation to weak acid stress; activates a subset of the genes that are repressed by Nrg1	0.708652	0.717887	0.657214	0.694584	89
X2_B11	orf19.6680	FGR27	Zn(II)2Cys6 transcription factor; transposon mutation affects filamentous growth; required for yeast cell adherence to silicone substrate; Spider biofilm induced	0.732925	0.730965	0.662683	0.708858	90.9
X2_B12	orf19.6781	ZFU2	Zn(II)2Cys6 transcription factor; regulator of yeast form adherence; mutants display increased colonization of mouse kidneys; required for yeast cell adherence to silicone substrate; Spider biofilm induced	0.87013	0.869721	0.70559	0.815147	104.5
X2_C1	orf19.6798	SSN6	Functional homolog of S. cerevisiae Cyc8/Ssn6; hyphal growth regulator; repressed during hyphal growth; Ssn6 and Tup1 regulate distinct sets of genes; overexpression or mutation causes avirulence in mouse IV infection; TPR motifs	0.739355	0.808002	0.789273	0.778877	99.8
X2_C2	orf19.6817	FCR1	Transcription factor; repressor of fluconazole/ketoconazole/brefeldin A resistance; Tn mutation enhances filamentation; partially rescues S. cerevisiae pdr1 pdr3 fluconazole sensitivity; rat catheter biofilm induced/Spider biofilm repressed	0.706952	0.723796	0.681412	0.704053	90.3
X2_C3	orf19.6888		Zn(II)2Cys6 domain transcription factor; regulated by Mig1 and Tup1; rat catheter and Spider biofilm induced	0.596012	0.594865	0.587347	0.592741	76
X2_C4	orf19.6985	TEA1	Putative transcription factor with zinc cluster DNA-binding motif; has similarity to S. cerevisiae Tea1p; Hap43p-repressed gene	0.513593	0.465295	0.464246	0.481045	61.7
X2_C5	orf19.7150	NRG1	Transcription factor/repressor; regulates chlamydospore formation/hyphal gene induction/virulence and rescue/stress response genes; effects both Tup1 dependent and independent regulation; flow model biofilm induced; Spider biofilm repressed	0.607071	0.450249	0.767722	0.608347	78
X2_C6	orf19.7247	RIM101	Transcription factor; alkaline pH response; required for alkaline-induced hyphal growth; role in virulence in mice; activated by C-terminal proteolytic cleavage; mediates both positive and negative regulation; Spider biofilm induced	0.686989	0.674977	0.622688	0.661551	84.8
X2_C7	orf19.7401	ISW2	Ortholog of S. cerevisiae Isw2; an ATPase involved in chromatin remodeling; required for chlamydospore formation; Hap43-induced gene; repressed by high-level peroxide stress	0.425635	0.314551	0.349158	0.363115	46.5
X2_C8	orf19.7436	AAF1	Possible regulatory protein; possible adhesin-like; Glu-rich domain; production in S. cerevisiae increases endothelial cell adherence and flocculence; flow model biofilm, alkaline or caspofungin induced	0.598407	0.466667	0.518428	0.527834	67.7
X2_C9	orf19.3193	FCR3	bZIP transcription factor; ortholog of S. cerevisiae Yap3; partially complements fluconazole sensitivity of S. cerevisiae pdr1 pdr3; Hap43-induced; required for yeast cell adherence to silicone substrate; flow model biofilm repressed	0.719006	0.633915	0.653851	0.668924	85.7
X2_C10	orf19.4766	ARG81	Zn(II)2Cys6 transcription factor; required for utilization of ornithine as a nitrogen source and for wild-type resistance to caffeine; required for yeast cell adherence to silicone substrate	0.72013	0.646987	0.668956	0.678691	87
X2_C11	orf19.7371	ZCF35	Zn(II)2Cys6 transcription factor; Hap43-induced; Spider biofilm induced	0.694354	0.585964	0.624725	0.635014	81.4
X2_C12	orf19.7381	AHR1	Zn(II)2Cys6 transcription factor; involved in regulation of adhesion genes; involved in white-opaque switch; forms complex with Mcm1; mutant is sensetive to 5-fluorocytosine and lithium chloride; Spider biofilm induced	0.967983	0.598927	0.662324	0.743078	95.3
X2_D1	orf19.3187	ZNC1	Zn(2)-Cys(6) transcription factor; regulated by Gcn2 and Gcn4; gene located in zinc cluster region of Chromosome 5, near the MTL locus; required for yeast cell adherence to silicone substrate; Spider biofilm induced	0.619181	0.636341	0.666754	0.640759	82.1
X2_D2	orf19.4545	SWI4	Putative component of the SBF transcription complex involved in G1/S cell-cycle progression; periodic mRNA expression, peak at cell-cycle G1/S phase; predicted, conserved MBF binding sites upstream of G1/S-regulated genes	0.339868	0.334673	0.406853	0.360464	46.2
X2_D3	orf19.4573	ZCF26	Zn2-Cys6 transcription factor of unknown function; induced by alpha pheromone in SpiderM medium	0.626904	0.635458	0.598863	0.620408	79.5
X2_D4	orf19.173		C2H2 transcription factor; induced by Mnl1 under weak acid stress	0.636893	0.610058	0.609855	0.618935	79.3
X2_D5	orf19.723	BCR1	Transcription factor; regulates a/alpha biofilm formation, matrix, cell-surface-associated genes; confers adherence, impermeability, impenetrability, fluconazole resistance; Tup1/Tec1/Mnl1-regulated; mRNA binds She3; Spider biofilm induced	0.38999	0.327829	0.284594	0.334138	42.8
X2_D6	orf19.1187	CPH2	Myc-bHLH transcription factor; promotes hyphal growth; directly regulates Tec1 to induce hypha-specific genes; probably homodimeric, phosphorylated; required for colonization of the mouse GI tract; rat catheter and Spider biofilm induced	0.526504	0.465667	0.501963	0.498045	63.8
X2_D7	orf19.1275	GAT1	GATA-type transcription factor; regulator of nitrogen utilization; required for nitrogen catabolite repression and utilization of isoleucine, tyrosine and tryptophan N sources; required for virulence in a mouse systemic infection model	0.711318	0.710397	0.643644	0.688453	88.3
X2_D8	orf19.1623	CAP1	AP-1 bZIP transcription factor; apoptotic, oxidative stress response/resistance, multidrug resistance; nuclear in oxidative stress; complements S. cerevisiae yap1 mutant; oralpharyngeal candidasis-, human neutrophil, Spider biofilm induced	0.709829	0.642819	0.633609	0.662086	84.9
X2_D9	orf19.1718	ZCF8	Predicted Zn(II)2Cys6 transcription factor; repressed by fluphenazine treatment; required for yeast cell adherence to silicone substrate	0.627024	0.518168	0.547541	0.564245	72.3
X2_D10	orf19.2315	RTG3	Putative transcription factor with bZIP DNA-binding motif; mutants are sensitive to cations and antifungal drugs, and defective in filamentous growth	0.0175155	0.0051313	0.00786974	0.0101722	1.3	inset
X2_D11	orf19.2612		C2H2 zinc finger transcription factor; expression reduced in ssr1 null mutant; flow model biofilm induced	0.681675	0.578598	0.643103	0.634459	81.3
X2_D12	orf19.3182	GIS2	Translational activator for mRNAs with internal ribosome entry sites; induced in high iron; repressed by yeast-hypha switch; null exhibits sensitivity to sorbitol, 5-fluorocytosine, and cold temperatures; Spider biofilm repressed	0.738968	0.595423	0.643242	0.659211	84.5
X2_E1	orf19.3736	KAR4	Transcription factor; required for gene regulation in response to pheromones; ortholog of S. cerevisiae Kar4; role in karyogamy; opaque-specific, a-specific; induced by alpha factor	0.694407	0.750756	0.685202	0.710122	91
X2_E2	orf19.4767	ZCF28	Zn(II)2Cys6 transcription factor; required for yeast cell adherence to silicone substrate; Spider biofilm induced	0.637929	0.670873	0.610896	0.639899	82
X2_E3	orf19.4869	SFU1	GATA-type transcription factor; regulator of iron-responsive genes; represses iron utilization genes if iron is present; Hap43-repressed; promotes gastrointestinal commensalism in mice; Spider biofilm induced	0.553643	0.489515	0.552081	0.531746	68.2
X2_E4	orf19.1227	ZCF4	Putative Zn(II)2Cys6 transcription factor	0.642486	0.652636	0.601943	0.632355	81.1
X2_E5	orf19.1255	ZCF5	Zn(II)2Cys6 transcription factor; colony morphology-related gene regulation by Ssn6	0.726062	0.682085	0.695316	0.701155	89.9
X2_E6	orf19.1497	ZCF6	Putative transcription factor with zinc cluster DNA-binding motif	0.744993	0.610578	0.702199	0.685923	87.9
X2_E7	orf19.1577		Has domain(s) with predicted sequence-specific DNA binding, sequence-specific DNA binding transcription factor activity, zinc ion binding activity and role in regulation of transcription, DNA-dependent	0.699924	0.642001	0.677966	0.673297	86.3
X2_E8	orf19.2054	FGR15	Putative transcription factor with zinc finger DNA-binding motif; lacks an ortholog in S. cerevisiae; transposon mutation affects filamentous growth; caspofungin induced; mutation causes marginal increase in caspofungin sensitivity	0.949961	0.903025	0.95035	0.934445	119.8
X2_E9	orf19.3012	ARO80	Zn(II)2Cys6 transcription factor; transcriptional activator of aromatic amino acid catabolism; regulator of aromatic alcohol biosynthesis via the Ehrlich pathway; mutant is viable	0.767891	0.680445	0.713297	0.720544	92.4
X2_E10	orf19.4649	ZCF27	Putative Zn(II)2Cys6 transcription factor	0.759921	0.651498	0.692725	0.701381	89.9
X2_E11	orf19.3252	DAL81	Zn(II)2Cys6 transcription factor; ortholog of S. cerevisiae Dal81, involved in the regulation of nitrogen-degradation genes; required for yeast cell adherence to silicone substrate; Spider biofilm induced	0.0965359	0.095773	0.0794301	0.0905797	11.6	inset
X2_E12	orf19.610	EFG1	bHLH transcription factor; required for white-phase cell type, RPMI and Spider biofilm formation, hyphal growth, cell-wall gene regulation; roles in adhesion, virulence; Cph1 and Efg1 have role in host cytokine response; binds E-box	0.503418	0.496177	0.47142	0.490338	62.9
X2_F1	orf19.1150		GATA-like transcription factor; oral infection induced; mutant has reduced capacity to damage oral epithelial cells; regulated by Gcn2 and Gcn4; Spider biofilm induced	0.68196	0.734813	0.685513	0.700762	89.8
X2_F2	orf19.1773	RAP1	Transcription factor; binds telomeres and regulatory sequences in DNA; involved in telomere maintenance; represses hyphal growth under yeast-favoring conditions; similar to (but shorter than) S. cerevisiae Rap1	0.674016	0.679183	0.674746	0.675981	86.7
X2_F3	orf19.1757		Putative C2H2 transcription factor; expression upregulated in clinical isolates from HIV+ patients with oral candidiasis; Spider biofilm induced	0.65286	0.656539	0.653417	0.654272	83.9
X2_F4	orf19.2743		Ortholog(s) have RNA polymerase II core promoter proximal region sequence-specific DNA binding transcription factor activity involved in negative regulation of transcription, more	0.750472	0.74709	0.730969	0.742844	95.2
X2_F5	orf19.4776	LYS143	Zn(II)2Cys6 transcription factor; ortholog of S. cerevisiae Lys14 involved in the regulation of lysine biosynthesis genes	0.80665	0.779724	0.716751	0.767708	98.4
X2_F6	orf19.4961	STP2	Amino-acid-regulated transcription factor; activates transcription of amino acid permease genes; activated by amino-acid-induced proteolytic processing (Ssy1, Csh3 dependent); required for alkalinization of medium; Spider biofilm induced	0.162205	0.187776	0.158764	0.169582	21.7
X2_F7	orf19.3865	RFX1	Transcription factor; involved in DNA damage responses, morphogenesis, and virulence; Spider biofilm induced	0.834864	0.828426	0.855745	0.839678	107.6
X2_F8	orf19.2747	RGT1	Zn(II)2Cys6 transcription factor; transcriptional repressor involved in the regulation of glucose transporter genes; ortholog of S. cerevisiae Rgt1; mutants display decreased colonization of mouse kidneys	0.584343	0.589387	0.606521	0.593417	76.1
X2_F9	orf19.3986	PPR1	Putative transcription factor with zinc cluster DNA-binding motif; has similarity to S. cerevisiae Ppr1p, which is a transcription factor involved in the regulation of uracil biosynthesis genes	0.716516	0.680948	0.661155	0.686206	88
X2_H12	WT reference			0.78526	0.820168	0.734894	0.780107	100
Y1_A1	orf19.454	SFL1	Transcription factor involved in negative regulation of morphogenesis, flocculation and virulence; induced in core caspofungin response; Spider biofilm induced	0.190115	0.42531	0.319486	0.311637	40.7
Y1_A2	orf19.921	HMS1	hLh domain Myc-type transcript factor; required for morphogenesis induced by elevated temperature or Hsp90 compromise; acts downstream of Pcl1; Spider biofilm induced	0.6757	0.76069	0.844393	0.760261	99.3
Y1_A3	orf19.1069	RPN4	C2H2 transcription factor; putative regulator of proteasome genes; DNA recognition sequence (GAAGGCAAAA) enriched in regions upstream of proteasome genes; induced in core stress response; Hap43-induced; Spider biofilm induced	0.575913	0.726758	0.798708	0.70046	91.5
Y1_A4	orf19.1253	PHO4	bHLH transcription factor of the myc-family; required for growth in medium lacking phosphate and for resistance to copper and Phloxine B; induced by Mnl1 under weak acid stress	0.498228	0.692698	0.66328	0.618069	80.7
Y1_A5	orf19.1499	CTF1	Putative zinc-finger transcription factor, similar to A. nidulans FarA and FarB; activates genes required for fatty acid degradation; induced by oleate; null mutant displays carbon source utilization defects and slightly reduced virulence	0.643434	0.68632	0.769984	0.699912	91.4
Y1_A6	orf19.2646	ZCF13	Predicted Zn(II)2Cys6 transcription factor; similar to but not the true ortholog of S. cerevisiae Hap1; mutants display decreased colonization of mouse kidneys	0.652623	0.700319	0.803708	0.718883	93.9
Y1_A7	orf19.2647	ZCF14	Putative Zn(II)2Cys6 transcription factor; caspofungin induced	0.542468	0.706014	0.767304	0.671929	87.7
Y1_A8	orf19.2730		Has domain(s) with predicted zinc ion binding activity	0.617197	0.710986	0.776093	0.701426	91.6
Y1_A9	orf19.2748	ARG83	GAL4-like Zn(II)2Cys6 transcription factor; clade-associated expression; null shows abnormal regulation of invasive colony growth, is unable to utilize proline as a nitrogen source; flow model biofilm induced	0.493148	0.614618	0.701387	0.603051	78.7
Y1_A10	orf19.3188	TAC1	Zn(2)-Cys(6) transcriptional activator of drug-responsive genes (CDR1 and CDR2); binds DRE element; gene in zinc cluster region near MTL locus; resequencing indicates that TAC1 spans orf19.3188 and orf19.3189; Spider biofilm induced	0.705533	0.809468	0.848395	0.787799	102.9
Y1_A11	orf19.3190	HAL9	Putative Zn(II)2Cys6 transcription factor; gene in zinc cluster region of Chr. 5; induced by Mnl1 in weak acid; similar to S. cerevisiae Hal9, a putative transcription factor involved in salt tolerance	0.607099	0.66974	0.793401	0.69008	90.1
Y1_A12	orf19.3305	ZCF17	Putative Zn(II)2Cys6 transcription factor	0.597499	0.670692	0.748443	0.672212	87.8
Y1_B1	orf19.3308	STB5	Putative transcription factor with zinc cluster DNA-binding motif; has similarity to S. cerevisiae Stb5p; Hap43p-repressed gene	0.583071	0.773767	0.779692	0.712177	93
Y1_B2	orf19.3434	TRY5	Zn(II)2Cys6 transcription factor; regulator of yeast form adherence; required for yeast cell adherence to silicone substrate	0.510537	0.680983	0.765552	0.652357	85.2
Y1_B3	orf19.3753	SEF1	Zn2-Cys6 transcription factor; regulates iron uptake; negatively regulated by Sfu1p, positively regulated by Tbf1; promotes virulence in mice; mutants display decreased colonization of mouse kidneys; Spider biofilm induced	0.662872	0.903012	0.993197	0.853027	111.4
Y1_B4	orf19.3809	BAS1	Putative Myb-like transcription factor; ortholog S. cerevisiae Bas1, a regulator of purine biosynthetic genes; mutant exhibits adenine auxotrophy and abnormal colony morphology	0.350073	0.53817	0.636785	0.508343	66.4
Y1_B5	orf19.3876	ZCF19	Predicted Zn(II)2Cys6 transcription factor	0.501095	0.62242	0.706925	0.610147	79.7
Y1_B6	orf19.3912	GLN3	GATA transcription factor, involved in regulation of nitrogen starvation-induced filamentous growth; regulates transcription of Mep2 ammonium permease; regulated by Gcn2 and Gcn4; mRNA binds She3; Spider biofilm induced	0.508587	0.672869	0.736744	0.6394	83.5
Y1_B7	orf19.3928		Putative transcription factor with zinc finger DNA-binding motif	0.513459	0.674894	0.72291	0.637088	83.2
Y1_B8	orf19.3969	SFL2	Transcription factor involved in regulation of morphogenesis; required for filamentous growth, for virulence in RHE model but not in mice; induced upon RHE infection but C. dubliniensis ortholog is not; Spider biofilm induced	0.519604	0.647246	0.766156	0.644335	84.1
Y1_B9	orf19.4000	GRF10	Putative homeodomain transcription factor; null mutant is an adenine auxotroph; Spider biofilm induced; promoter bound by Bcr1, Tec1, Efg1, Ndt80 and Brg1	0.62316	0.704401	0.758665	0.695409	90.8
Y1_B10	orf19.4056	BRG1	Transcription factor; recruits Hda1 to hypha-specific promoters; Tn mutation affects filamentation; Hap43-repressed; Spider and flow model biofilm induced; required for Spider biofilm formation; Bcr1-repressed in RPMI a/a biofilms	0.432024	0.541963	0.658902	0.544297	71.1
Y1_B11	orf19.4145	ZCF20	Zn(II)2Cys6 transcription factor orthologous to S. cerevisiae Hap1; regulated by Sef1, Sfu1; Hap43-induced; Spider biofilm induced	0.565003	0.678224	0.772935	0.672054	87.7
Y1_B12	orf19.4166	ZCF21	Predicted Zn(II)2Cys6 transcription factor; mutants display increased colonization of mouse kidneys; Spider biofilm induced	0.65146	0.674339	0.762337	0.696046	90.9
Y1_C1	orf19.4225	LEU3	Zn(II)2Cys6 transcription factor; predicted regulator branched-c ofhain amino acid biosynthesis genes; alkaline induced; induced by Mnl1 under weak acid stress; required for yeast cell adherence to silicone substrate; Spider biofilm induced	0.611986	0.856994	0.862923	0.777301	101.5
Y1_C2	orf19.4251	ZCF22	Predicted Zn(II)2Cys6 transcription factor	0.491383	0.676766	0.753345	0.640498	83.6
Y1_C3	orf19.4288	CTA7	Zn(II)2Cys6 transcription factor; activates transcription in 1-hybrid assay in S. cerevisiae; has similarity to S. cerevisiae Stb4	0.501447	0.662315	0.727867	0.630543	82.3
Y1_C4	orf19.4438	RME1	Zinc finger protein; controls meiosis in S. cerevisae; white-specific transcript; upregulation correlates with clinical development of fluconazole resistance; Upc2-regulated in hypoxia; flow model biofilm induced; Spider biofilm repressed	0.521205	0.693283	0.763242	0.659243	86.1
Y1_C5	orf19.4450	ZCF23	Predicted Zn(II)2Cys6 transcription factor; ortholog of S. cerevisiae Gsm1; flow model biofilm induced	0.464737	0.68121	0.737937	0.627962	82
Y1_C6	orf19.4524	ZCF24	Predicted Zn(II)2Cys6 transcription factor; caspofungin induced; Hap43-repressed	0.601798	0.709909	0.706836	0.672848	87.8
Y1_C7	orf19.4568	ZCF25	Putative Zn(II)2Cys6 transcription factor	0.562327	0.691555	0.765516	0.673133	87.9
Y1_C8	orf19.4662	RLM1	Putative transcription factor; required for wild-type resistance to cell wall perturbation, caspofungin treatment; regulates caspofungin induction of PGA13	0.649174	0.771557	0.900341	0.773691	101
Y1_C9	orf19.4670	CAS5	Transcription factor; cell wall damage response; required for adherence, response/resistance to caspofungin; repressed in core stress response; mutants have reduced CFU in mice, hyphal defect in C. elegans infection; Spider biofilm induced	0.483922	0.484214	0.504808	0.490981	64.1
Y1_C10	orf19.4722	RTG1	Ortholog(s) have sequence-specific DNA binding RNA polymerase II transcription factor activity	0.0129696	0.0164771	0.0375308	0.0223258	2.9	inset
Y1_C11	orf19.4778	LYS142	Zn(II)2Cys6 transcription factor; has similarity to S. cerevisiae Lys14, involved in the regulation of lysine biosynthesis genes; fungal-specific	0.574973	0.675759	0.765462	0.672065	87.7
Y1_C12	orf19.4853	HCM1	Protein with forkhead domain; similar to S. cerevisiae Hcm1p; Hap43p-induced gene	0.625205	0.689548	0.815385	0.710046	92.7
Y1_D1	orf19.4941	TYE7	bHLH transcription factor; control of glycolysis; required for biofilm formation; hyphally regulated by Cph1, Cyr1; flucytosine, Hog1 induced; amphotericin B, caspofungin repressed; induced in flow model biofilm and planktonic cultures	0.373531	0.381998	0.359245	0.371591	48.5
Y1_D2	orf19.4972		Putative transcription factor with zinc finger DNA-binding motif	0.529522	0.689528	0.76053	0.65986	86.2
Y1_D3	orf19.5001	CUP2	Putative copper-binding transcription factor; required for normal resistance to copper; activates transcription of metallothionein genes; Hap43-repressed; Spider biofilm induced	0.698497	0.707886	0.803285	0.736556	96.2
Y1_D4	orf19.5026		C2H2 transcription factor; Spider biofilm induced	0.637498	0.827184	0.845764	0.770149	100.6
Y1_D5	orf19.5097	CAT8	Zn(II)2Cys6 transcription factor; similar to S. cerevisiae Cat8 but mutant phenotype suggests different target genes; mutant displays increased filamentous/invasive growth; flucytosine repressed; rat catheter biofilm induced	0.509051	0.676513	0.688298	0.624621	81.6
Y1_D6	orf19.5133	ZCF29	Zn(II)2Cys6 transcription factor; mutants sensitive to caffeine and menadione, resistant to fenpropimorph; Hap43-repressed; mutants have decreased CFU in mouse kidneys and defects in filamentous growth; Spider biofilm induced	0.393505	0.611222	0.727509	0.577412	75.4
Y1_D7	orf19.5251	ZCF30	Predicted Zn(II)2Cys6 transcription factor; mutants are viable; repressed by fluphenazine; Spider biofilm induced	0.595383	0.771777	0.803228	0.723463	94.5
Y1_D8	orf19.5326		Putative transcription factor with zinc finger DNA-binding motif; possible ortholog of S. cerevisiae Mig2p	0.353389	0.491007	0.601605	0.482	62.9
Y1_D9	orf19.5338	GAL4	Zn(II)2Cys6 transcription factor; involved in control of glycolysis; ortholog of S. cerevisiae Gal4, but not involved in regulation of galactose utilization genes; caspofungin repressed; Spider biofilm repressed	0.134792	0.279081	0.429379	0.281084	36.7
Y1_D10	orf19.5380	LYS144	Zn(II)2Cys6 transcription factor; has similarity to S. cerevisiae Lys14, involved in the regulation of lysine biosynthesis genes	0.524637	0.603362	0.775774	0.634591	82.9
Y1_D11	orf19.5498	EFH1	APSES transcription factor; homodimer; minor role in transcriptional regulation vs Efg1; regulates filamentous growth, phenotypic switch; EFG1 and EFH1 genetically interact; expression interferes with mouse intestinal tract colonization	0.57105	0.624067	0.771709	0.655609	85.6
Y1_D12	orf19.5548	LYS14	Zn(II)2Cys6 transcription factor; has similarity to S. cerevisiae Lys14, which is a transcription factor involved in the regulation of lysine biosynthesis genes	0.631123	0.709682	0.836114	0.72564	94.7
Y1_E1	orf19.5651		Ortholog(s) have histone demethylase activity (H3-dimethyl-K4 specific), histone demethylase activity (H3-trimethyl-K4 specific) activity	0.675102	0.824223	0.782122	0.760482	99.3
Y1_E2	orf19.5849	CWT1	Zn2Cys6 transcription factor involved in negative regulation of nitrosative stress response; mutant has cell wall defects; transcription increased at stationary phase; has predicted PAS domain; similar to S. cerevisiae Rds2p	0.063441	0.13477	0.189633	0.129281	16.9	inset
Y1_E3	orf19.5855	MBP1	Putative component of the MBF transcription complex involved in G1/S cell-cycle progression; non-periodic mRNA expression; predicted, conserved MBF binding sites upstream of G1/S-regulated genes	0.570345	0.740888	0.770882	0.694038	90.6
Y1_E4	orf19.5917	STP3	Transcription factor; regulates SAP2, OPT1 expression and thereby protein catabolism for nitrogen source; activated via amino-acid-induced proteolytic processing; macrophage/pseudohyphal-repressed; Spider biofilm repressed	1.17634	1.22559	1.18649	1.19614	156.2
Y1_E5	orf19.5924	ZCF31	Zn(II)2Cys6 transcription factor of unknown function; mutant is sensitive to copper and SDS, and resistant to Calcofluor White; required for yeast cell adherence to silicone substrate	0.627626	0.734231	0.752702	0.704853	92
Y1_E6	orf19.5940	ZCF32	Predicted Zn(II)2Cys6 transcription factor; possibly an essential gene, disruptants not obtained by UAU1 method; Hap43-repressed	0.603535	0.752681	0.813853	0.723356	94.4
Y1_E7	orf19.5975	TRY4	C2H2 transcription factor; fluconazole-repressed; induced in ssr1 mutant; required for yeast cell adherence to silicone substrate; Spider biofilm induced	0.607221	0.738326	0.79589	0.713813	93.2
Y1_E8	orf19.5992	WOR2	Zn(II)2Cys6 transcription factor; regulator of white-opaque switching; required for maintenance of opaque state; Hap43-induced	0.714935	0.822177	0.908359	0.815157	106.4
Y1_E9	orf19.6038	UGA32	Predicted Zn(II)2Cys6 transcription factor; has similarity to S. cerevisiae Uga3, a transcription factor involved in the regulation of gamma-aminobutyrate metabolism genes; rat catheter biofilm induced	0.612755	0.728299	0.804122	0.715059	93.4
Y1_E10	orf19.6102	RCA1	Protein involved in regulation of carbonic anhydrases; controls CO2 sensing; bZIP domain-containing transcription factor of the ATF/CREB family; null mutant displays slow growth, abnormal colony morphology and invasive growth	0.687616	0.639773	0.721112	0.682834	89.2
Y1_E11	orf19.6124	ACE2	Transcription factor; similar to S. cerevisiae Ace2 and Swi5; regulates morphogenesis, cell separation, adherence, virulence in a mice; mutant is hyperfilamentous; rat catheter and Spider biofilm induced	0.2531	0.444405	0.659049	0.452184	59
Y1_E12	orf19.6182	ZCF34	Zn(II)2Cys6 transcription factor involved in regulation of multidrug resistance via control of CDR1 expression; mutants display decreased colonization of mouse kidneys; required for yeast cell adherence to silicone substrate	0.710175	0.742056	0.832829	0.761687	99.4
Y1_F1	orf19.6514	CUP9	Transcription factor; represses SOK1 expression in response to farnesol inhibition; yeast-hypha switch repressed; ketoconazole-induced; Plc1-regulated; colony morphology-related Ssn6 regulation; Spider, flow model biofilm induced	0.498122	0.544347	0.572831	0.538433	70.3
Y1_F2	orf19.6824	TRY6	Helix-loop-helix transcription factor; regulator of yeast form adherence; required for yeast cell adherence to silicone substrate; Spider and F-12/CO2 biofilm induced; repressed by alpha pheromone in SpiderM medium	0.584833	0.645245	0.768613	0.66623	87
Y1_F3	orf19.6874		Putative helix-loop-helix (HLH) transcription factor with a role in filamentous growth	0.756675	0.819251	0.877967	0.817964	106.8
Y1_F4	orf19.7017	YOX1	Putative homeodomain-containing transcription factor; transcriptional repressor; periodic mRNA expression, peak at cell-cycle G1/S phase	0.525523	0.718347	0.752775	0.665548	86.9
Y1_F5	orf19.7068	MAC1	Copper fist transcription factor; regulator of CTR1 copper transporter; induces CTR1 in low-copper conditions; ectopic expression causes copper-sensitive stimulation of filamentation in S. cerevisiae; Spider biofilm induced	0.506334	0.651635	0.67417	0.610713	79.7
Y1_F6	orf19.7317	UGA33	Zinc-finger transcription factor; similar to S. cerevisiae Uga3 which regulates gamma-aminobutyrate metabolism gene expression; required for yeast cell adherence to silicone substrate; rat catheter biofilm induced	0.645117	0.659879	0.844078	0.716358	93.5
Y1_F7	orf19.7319	SUC1	Zinc-finger transcription factor; regulates alpha-glucosidase exression; complements S. cerevisiae suc2 for sucrose utilization and mal13 maltase defect; required for yeast cell adherence to silicone substrate; rat catheter biofilm induced	0.57197	0.695867	0.784949	0.684262	89.3
Y1_F8	orf19.7359	CRZ1	Calcineurin-regulated C2H2 transcription factor; role in maintenance of membrane integrity, azole tolerance; not required for mouse virulence; repressed by low iron; regulates Ca++ influx during alkaline pH response; Spider biofilm induced	0.546249	0.685826	0.794784	0.67562	88.2
Y1_F9	orf19.7372	MRR1	Putative Zn(II)2Cys6 transcription factor; regulator of MDR1 transcription; gain-of-function mutations cause upregulation of MDR1 (a plasma membrane multidrug efflux pump) and multidrug resistance; Hap43-induced	0.575024	0.645393	0.784271	0.66823	87.2
Y1_F10	orf19.7374	CTA4	Zn(II)2Cys6 transcription factor; induced by nitric oxide; induced by Mnl1 under weak acid stress; repressed upon adherence to polystyrene; Hap43-repressed; Spider biofilm induced	0.623664	0.646526	0.755126	0.675105	88.1
Y1_F11	orf19.7518	ZCF38	Putative Zn(II)2Cys6 transcription factor	0.54967	0.61598	0.712717	0.626122	81.7
Y1_F12	orf19.7570	UGA3	Zn(II)2Cys6 transcription factor; required for utilization of gamma-aminobutyrate (GABA) as a nitrogen source; mutants display decreased CFU in mouse kidneys; Spider biofilm induced	0.645249	0.671663	0.784383	0.700431	91.4
Y1_G1	orf19.7583	ZCF39	Zn(II)2Cys6 transcription factor; mutants are viable; filament induced; required for yeast cell adherence to silicone substrate; Spider biofilm induced	0.622041	0.695238	0.764759	0.694013	90.6
Y1_G2	orf19.166	ASG1	Gal4p family zinc-finger transcription factor with similarity to S. cerevisiae Asg1p	0.416091	0.604802	0.67043	0.563774	73.6
Y1_G3	orf19.217		Ortholog(s) have sequence-specific DNA binding activity	0.560596	0.658643	0.755627	0.658289	85.9
Y1_G4	orf19.255	ZCF1	Zn(II)2Cys6 transcription factor; transcript regulated during hypha formation; 5'-UTR intron; mutants show decreased colonization of mouse kidneys; flow model biofilm induced; Spider biofilm induced	0.543185	0.657694	0.738419	0.646433	84.4
Y1_G5	orf19.391	UPC2	Zn2-Cys6 transcript factor; regulator of ergosterol biosynthetic genes and sterol uptake; binds ERG2 promoter; induced by ergosterol depletion, by azoles, anaerobicity; macrophage/pseudohyphal-repressed; flow model biofilm induced	0.485885	0.621677	0.718511	0.608691	79.5
Y1_G6	orf19.431	ZCF2	Zn(II)2Cys6 transcription factor; regulates sulfite tolerance through expression of SSU1 and CDG1; Hap43-repressed; Spider biofilm induced	0.471509	0.655898	0.753619	0.627009	81.9
Y1_G7	orf19.517	HAP31	Putative CCAAT-binding transcription factor; regulates CYC1; required for resistance to rapamycin, copper; induced in high iron; repressed in low iron; Sef1, Sfu1, and Hap43 regulated; rat catheter and Spider biofilm induced	0.566288	0.683029	0.731548	0.660288	86.2
Y1_G8	orf19.681	HAP43	CCAAT-binding factor-dependent transcription factor; repressor; also called CAP2; required for low iron response; similar to bZIP transcription factor AP-1; repressed by Sfu1; ciclopirox olamine induced; rat catheter, Spider biofilm induced	0.452208	0.595693	0.801461	0.616454	80.5
Y1_G9	orf19.837.1	INO4	Transcription factor; activator that forms a heterodimer with Ino2; likely regulates genes involved in phosphatidylcholine and phosphatidylinositol biosynthesis, fatty acid beta-oxidation, and peroxisome biogenesis; gene has intron	0.515794	0.594072	0.739693	0.61652	80.5
Y1_G10	orf19.909	STP4	C2H2 transcription factor; induced in core caspofungin response; colony morphology-related gene regulation by Ssn6; induced by 17-beta-estradiol, ethynyl estradiol; rat catheter and Spider biofilm induced	0.699821	0.818407	0.91925	0.812493	106.1
Y1_G11	orf19.971	SKN7	Putative homolog of S. cerevisiae Skn7p, which is predicted to be a response regulator protein in a phosphorelay signal transduction pathway; required for normal hydrogen peroxide resistance	0.530471	0.610853	0.722971	0.621431	81.1
Y1_G12	orf19.1032	SKO1	bZIP transcription factor; involved in cell wall damage response; represses the yeast-to-hypha transition; mutants are caspofungin sensitive; induced by osmotic stress via Hog1; induced by Mnl1 under weak acid stress	0.485874	0.585433	0.729153	0.600153	78.4
Y1_H1	orf19.1035	WAR1	Zn(II)2Cys6 transcription factor; plays a role in resistance to weak organic acids; required for yeast cell adherence to silicone substrate; Spider biofilm induced	0.512517	0.639191	0.734898	0.628869	82.1
Y1_H2	orf19.1168	ZCF3	Zn(II)2Cys6 domain transcription factor; required for filamentous growth, resistance to rapamycin and flucytosine; possibly an essential gene, disruptants not obtained by UAU1 method; Hap43-repressed; Spider and flow model biofilm induced	0.672493	0.765167	0.822494	0.753385	98.4
Y1_H3	orf19.1228	HAP2	CCAAT-binding transcription factor; regulates low-iron induction of FRP1; in these conditions CBF comprises Hap43 and probably Hap2 and Hap3; possibly essential, disruptants not obtained by UAU1 method; Cap1-dependent induction in low iron	0.35102	0.592745	0.610002	0.517922	67.6
Y1_H4	orf19.1274		Has domain(s) with predicted DNA binding, zinc ion binding activity, role in transcription, DNA-templated and nucleus localization	0.608144	0.714701	0.863781	0.728876	95.2
Y1_H5	orf19.1496		Putative transcription factor with zinc finger DNA-binding motif; Hap43p-repressed gene	0.538202	0.685961	0.806231	0.676798	88.4
Y1_H6	orf19.1543	OPI1	Leucine zipper transcription factor; repressor of INO1 involved in inositol biosynthesis; functional homolog of S. cerevisiae Opi1; has putative Opi1-Sin3 interaction domain; interacts with ScSin3, but not CaSin3	0.495349	0.671525	0.764839	0.643905	84.1
Y1_H7	orf19.1685	ZCF7	Predicted Zn(II)2Cys6 transcription factor; mutant shows reduced colony wrinkling on Spider medium and is unable to utilize mannitol as a carbon source; mutants have increased colonization of mouse kidneys	0.641435	0.692089	0.7927	0.708741	92.5
Y1_H8	orf19.1926	SEF2	Zn(II)2Cys6 transcription factor, required for normal resistance to copper; repressed by Sfu1 in high-iron conditions; regulated by Sef1, Sfu1, and Hap43; rat catheter and Spider biofilm induced	0.738938	0.825515	0.925235	0.829896	108.4
Y1_H9	orf19.1973	HAP5	Component of CCAAT-binding transcription factor; roles in filamentous growth, low-iron induction of FRP1; regulates genes involved in respiratory growth; functional homolog of S. cerevisiae Hap5p; Cap1p-dependent expression in low iron	0.517855	0.585073	0.702443	0.60179	78.6
Y1_H10	orf19.2088	DPB4	Putative DNA polymerase epsilon subunit D; null mutant is viable but slow-growing and displays abnormal invasive growth on SD and YPD media; Spider biofilm repressed	0.404796	0.492806	0.669691	0.522431	68.2
Y1_H11	orf19.2119	NDT80	Ortholog of Ndt80; meiosis-specific transcription factor; activator of CDR1 induction by antifungal drugs; required for wild-type drug resistance and for Spider biofilm formation; transcript induced by antifungal drug treatment	0.584407	0.642719	0.668248	0.631792	82.5
Y1_H12	orf19.2356	CRZ2	C2H2 transcription factor; crz1 not crz2 null mutation suppresses fluconazole resistance of homozygous cka2 null; Rim101-repressed at pH 8; required for yeast cell adherence to silicone substrate; Spider biofilm induced	0.600053	0.650929	0.717459	0.656147	85.7
Y2_A1	orf19.2476		Ortholog(s) have histone demethylase activity (H3-trimethyl-K4 specific) activity	0.766966	0.658074	0.662482	0.695841	90.8
Y2_A2	orf19.2745	UME7	Putative transcription factor with zinc cluster DNA-binding motif; similar to S. cerevisiae Ume6p, which is a transcription factor involved in the regulation of meiotic genes	0.756832	0.681001	0.699826	0.712553	93
Y2_A3	orf19.2753	ZCF15	Predicted Zn(II)2Cys6 transcription factor of unknown function; rat catheter biofilm induced	0.839225	0.692815	0.735094	0.755711	98.7
Y2_A4	orf19.2808	ZCF16	Predicted Zn(II)2Cys6 transcription factor; mutants are viable; rat catheter biofilm induced	0.805935	0.743927	0.746165	0.765342	99.9
Y2_A5	orf19.2842	GZF3	GATA-type transcription factor; oxidative stress-induced via Cap1; mutant has abnormal colony morphology and altered sensitivity to fluconazole, LiCl, and copper; Spider biofilm induced	0.926686	1.00487	0.971143	0.967565	126.3
Y2_A6	orf19.2961		Putative transcription factor with zinc finger DNA-binding motif	0.701054	0.622154	0.652161	0.658457	86
Y2_A7	orf19.3063	HFL1	HAP5-like; ortholog of S. cerevisiae Dpb3; third-largest subunit of DNA polymerase II (DNA polymerase epsilon); phosphorylated protein; mutants have a growth defect	0.568457	0.486226	0.510807	0.52183	68.1
Y2_A8	orf19.3127	CZF1	Transcription factor; regulates white-opaque switch; hyphal growth regulator; expression in S. cerevisiae causes dominant-negative inhibition of pheromone response; required for yeast cell adherence to silicone; Spider biofilm induced	0.752764	0.672237	0.716528	0.713843	93.2
Y2_A9	orf19.3625		Has domain(s) with predicted zinc ion binding activity	0.657769	0.602054	0.659191	0.639671	83.5
Y2_A10	orf19.3794	CSR1	Transcription factor; role in zinc homeostasis and regulation of Spider biofilm matrix; mutation affects filamentous growth; can suppress S. cerevisiae rok1 mutant inviability; Spider biofilm induced; mutants for abnormal Spider biofilms	0.663137	0.653856	0.673583	0.663525	86.6
Y2_A11	orf19.4318	MIG1	C2H2 transcription factor; repressor; regulates genes for carbon source utilization; Tup1-dependent and independent functions; hyphal, Hap43 and caspofungin repressed; Spider and flow model biofilm induced	0.924422	0.949746	0.937724	0.937297	122.4
Y2_A12	orf19.4647	HAP3	Predicted CCAAT-binding transcription factor that regulates respiration; Cap2-dependent induction in low iron; opaque specific, alkaline, ciclopirox olamine induced; regulated by Sef1, Sfu1, Hap43; Bcr1-regulated in RPMI a/a biofilms	0.798795	0.777526	0.790586	0.788969	103
Y2_B1	orf19.4752	MSN4	Zinc finger transcription factor; similar to S. cerevisiae Msn4, but not a significant stress response regulator in C. albicans; partly complements STRE-activation defect of S. cerevisiae msn2 msn4 double mutant; flow model biofilm induced	0.791672	0.738422	0.725179	0.751757	98.2
Y2_B2	orf19.4998	ROB1	Zn(II)2Cys6 transcription factor; required for Spider model biofilm formation; mutant displays abnormal colony morphology and invasive growth; caspofungin repressed; flow model biofilm induced; rat catheter biofilm repressed	0.656725	0.525866	0.559659	0.58075	75.8
Y2_B3	orf19.5249		Ortholog(s) have role in ascospore formation, meiosis and cytosol, nucleus localization	0.730404	0.663336	0.690544	0.694761	90.7
Y2_B4	orf19.5343	ASH1	GATA-like transcription factor; localizes to daughter cell, hyphal tip cell nuclei; mRNA localization mediated by She3; required for WT virulence and filamentous growth on solid media; Ras1 repressed in yeast, Cyr1 repressed yeast, hyphae	0.670588	0.575949	0.641831	0.629456	82.2
Y2_B5	orf19.5558	RBF1	Transcription factor; glutamine-rich activation domain; binds RPG-box DNA sequences; predominantly nuclear; mutation causes accelerated induction of filamentous growth; antigenic during human oral infection; Sko1p-repressed	0.934026	0.933802	0.951455	0.939761	122.7
Y2_B6	orf19.5729	FGR17	Putative DNA-binding transcription factor; has zinc cluster DNA-binding motif; lacks an ortholog in S. cerevisiae; transposon mutation affects filamentous growth; Hap43p-repressed gene	0.753375	0.639328	0.745483	0.712728	93.1
Y2_B7	orf19.5908	TEC1	TEA/ATTS transcription factor; white cell pheromone response, hyphal gene regulation; required for Spider and RPMI biofilm formation; regulates BCR1; Cph2 regulated transcript; alkaline, rat catheter, Spider, flow model biofilm induced	0.757088	0.6676	0.743477	0.722721	94.4
Y2_B8	orf19.5910		Putative histone acetyltransferase complex subunit; induced upon low-level peroxide stress; Spider biofilm induced	0.567867	0.463889	0.569288	0.533682	69.7
Y2_B9	orf19.6109	TUP1	Transcriptional corepressor; represses filamentous growth; regulates switching; role in germ tube induction, farnesol response; in repression pathways with Nrg1, Rfg1; farnesol upregulated in biofilm; rat catheter, Spider biofilm repressed	0.623468	0.560539	0.640826	0.608278	79.4
Y2_B10	orf19.6121	MNL1	Transcription factor; induces transcripts of stress response genes via SLE (STRE-like) elements; required for adaptation to weak acid stress; activates a subset of the genes that are repressed by Nrg1	0.678746	0.658721	0.675443	0.67097	87.6
Y2_B11	orf19.6680	FGR27	Zn(II)2Cys6 transcription factor; transposon mutation affects filamentous growth; required for yeast cell adherence to silicone substrate; Spider biofilm induced	0.707792	0.676939	0.67458	0.686437	89.6
Y2_B12	orf19.6781	ZFU2	Zn(II)2Cys6 transcription factor; regulator of yeast form adherence; mutants display increased colonization of mouse kidneys; required for yeast cell adherence to silicone substrate; Spider biofilm induced	0.878989	0.849109	0.781395	0.836497	109.2
Y2_C1	orf19.6798	SSN6	Functional homolog of S. cerevisiae Cyc8/Ssn6; hyphal growth regulator; repressed during hyphal growth; Ssn6 and Tup1 regulate distinct sets of genes; overexpression or mutation causes avirulence in mouse IV infection; TPR motifs	0.800612	0.703956	0.726582	0.743717	97.1
Y2_C2	orf19.6817	FCR1	Transcription factor; repressor of fluconazole/ketoconazole/brefeldin A resistance; Tn mutation enhances filamentation; partially rescues S. cerevisiae pdr1 pdr3 fluconazole sensitivity; rat catheter biofilm induced/Spider biofilm repressed	0.799387	0.715124	0.752463	0.755658	98.7
Y2_C3	orf19.6888		Zn(II)2Cys6 domain transcription factor; regulated by Mig1 and Tup1; rat catheter and Spider biofilm induced	0.73514	0.608405	0.678797	0.674114	88
Y2_C4	orf19.6985	TEA1	Putative transcription factor with zinc cluster DNA-binding motif; has similarity to S. cerevisiae Tea1p; Hap43p-repressed gene	0.582804	0.442189	0.575003	0.533332	69.6
Y2_C5	orf19.7150	NRG1	Transcription factor/repressor; regulates chlamydospore formation/hyphal gene induction/virulence and rescue/stress response genes; effects both Tup1 dependent and independent regulation; flow model biofilm induced; Spider biofilm repressed	0.677448	0.577691	0.668804	0.641314	83.7
Y2_C6	orf19.7247	RIM101	Transcription factor; alkaline pH response; required for alkaline-induced hyphal growth; role in virulence in mice; activated by C-terminal proteolytic cleavage; mediates both positive and negative regulation; Spider biofilm induced	0.750315	0.62887	0.753425	0.71087	92.8
Y2_C7	orf19.7401	ISW2	Ortholog of S. cerevisiae Isw2; an ATPase involved in chromatin remodeling; required for chlamydospore formation; Hap43-induced gene; repressed by high-level peroxide stress	0.430265	0.301416	0.443469	0.391717	51.1
Y2_C8	orf19.7436	AAF1	Possible regulatory protein; possible adhesin-like; Glu-rich domain; production in S. cerevisiae increases endothelial cell adherence and flocculence; flow model biofilm, alkaline or caspofungin induced	0.800842	0.737718	0.837184	0.791914	103.4
Y2_C9	orf19.3193	FCR3	bZIP transcription factor; ortholog of S. cerevisiae Yap3; partially complements fluconazole sensitivity of S. cerevisiae pdr1 pdr3; Hap43-induced; required for yeast cell adherence to silicone substrate; flow model biofilm repressed	0.771686	0.640406	0.779294	0.730462	95.4
Y2_C10	orf19.4766	ARG81	Zn(II)2Cys6 transcription factor; required for utilization of ornithine as a nitrogen source and for wild-type resistance to caffeine; required for yeast cell adherence to silicone substrate	0.74926	0.683772	0.757505	0.730179	95.3
Y2_C11	orf19.7371	ZCF35	Zn(II)2Cys6 transcription factor; Hap43-induced; Spider biofilm induced	0.715886	0.657284	0.720073	0.697748	91.1
Y2_C12	orf19.7381	AHR1	Zn(II)2Cys6 transcription factor; involved in regulation of adhesion genes; involved in white-opaque switch; forms complex with Mcm1; mutant is sensetive to 5-fluorocytosine and lithium chloride; Spider biofilm induced	0.789668	0.887945	0.87078	0.849464	110.9
Y2_D1	orf19.3187	ZNC1	Zn(2)-Cys(6) transcription factor; regulated by Gcn2 and Gcn4; gene located in zinc cluster region of Chromosome 5, near the MTL locus; required for yeast cell adherence to silicone substrate; Spider biofilm induced	0.749069	0.662655	0.647732	0.686485	89.6
Y2_D2	orf19.4545	SWI4	Putative component of the SBF transcription complex involved in G1/S cell-cycle progression; periodic mRNA expression, peak at cell-cycle G1/S phase; predicted, conserved MBF binding sites upstream of G1/S-regulated genes	0.372302	0.473915	0.381643	0.409286	53.4
Y2_D3	orf19.4573	ZCF26	Zn2-Cys6 transcription factor of unknown function; induced by alpha pheromone in SpiderM medium	0.761204	0.649004	0.693976	0.701395	91.6
Y2_D4	orf19.173		C2H2 transcription factor; induced by Mnl1 under weak acid stress	0.751324	0.648448	0.741256	0.713676	93.2
Y2_D5	orf19.723	BCR1	Transcription factor; regulates a/alpha biofilm formation, matrix, cell-surface-associated genes; confers adherence, impermeability, impenetrability, fluconazole resistance; Tup1/Tec1/Mnl1-regulated; mRNA binds She3; Spider biofilm induced	0.342325	0.357876	0.335432	0.345211	45.1
Y2_D6	orf19.1187	CPH2	Myc-bHLH transcription factor; promotes hyphal growth; directly regulates Tec1 to induce hypha-specific genes; probably homodimeric, phosphorylated; required for colonization of the mouse GI tract; rat catheter and Spider biofilm induced	0.692107	0.57096	0.725522	0.662863	86.5
Y2_D7	orf19.1275	GAT1	GATA-type transcription factor; regulator of nitrogen utilization; required for nitrogen catabolite repression and utilization of isoleucine, tyrosine and tryptophan N sources; required for virulence in a mouse systemic infection model	0.782597	0.64208	0.813188	0.745955	97.4
Y2_D8	orf19.1623	CAP1	AP-1 bZIP transcription factor; apoptotic, oxidative stress response/resistance, multidrug resistance; nuclear in oxidative stress; complements S. cerevisiae yap1 mutant; oralpharyngeal candidasis-, human neutrophil, Spider biofilm induced	0.774656	0.661559	0.77072	0.735645	96
Y2_D9	orf19.1718	ZCF8	Predicted Zn(II)2Cys6 transcription factor; repressed by fluphenazine treatment; required for yeast cell adherence to silicone substrate	0.659616	0.621429	0.692337	0.657794	85.9
Y2_D10	orf19.2315	RTG3	Putative transcription factor with bZIP DNA-binding motif; mutants are sensitive to cations and antifungal drugs, and defective in filamentous growth	0.0221217	0.0148891	0.021348	0.0194529	2.5	inset
Y2_D11	orf19.2612		C2H2 zinc finger transcription factor; expression reduced in ssr1 null mutant; flow model biofilm induced	0.714139	0.695908	0.727529	0.712525	93
Y2_D12	orf19.3182	GIS2	Translational activator for mRNAs with internal ribosome entry sites; induced in high iron; repressed by yeast-hypha switch; null exhibits sensitivity to sorbitol, 5-fluorocytosine, and cold temperatures; Spider biofilm repressed	0.698696	0.683794	0.698118	0.693536	90.5
Y2_E1	orf19.3736	KAR4	Transcription factor; required for gene regulation in response to pheromones; ortholog of S. cerevisiae Kar4; role in karyogamy; opaque-specific, a-specific; induced by alpha factor	0.799038	0.692395	0.646329	0.712587	93
Y2_E2	orf19.4767	ZCF28	Zn(II)2Cys6 transcription factor; required for yeast cell adherence to silicone substrate; Spider biofilm induced	0.750274	0.66245	0.675192	0.695972	90.9
Y2_E3	orf19.4869	SFU1	GATA-type transcription factor; regulator of iron-responsive genes; represses iron utilization genes if iron is present; Hap43-repressed; promotes gastrointestinal commensalism in mice; Spider biofilm induced	0.595306	0.476774	0.536965	0.536348	70
Y2_H12	WT			0.74641	0.768625	0.782737	0.765924	100

## Sheet: Fig3b
Fig. 3b (performed in 384-well plates)
	AA (µM)	0	0.15625	0.3125	0.625	1.25	2.5	5	10
	WT	1	0.92961	0.887513	0.887878	0.87444	0.879422	0.862876	0.888152
	rtg1	1	0.9214	0.88725	0.890683	0.881913	0.895045	0.889013	0.886275	SC-glucose
	rtg3	1	0.896425	0.851837	0.874804	0.832548	0.878078	0.83358	0.871395
	rtg1 rtg3	1	0.88625	0.863572	0.859009	0.842995	0.864287	0.85467	0.865451
	WT	1	0.879003	0.791593	0.681684	0.62716	0.516874	0.449755	0.452231
	rtg1	1	0.541233	0.217773	0.0616179	0.0139202	0.00343071	0.00138503	0.000122569	SC-galactose
	rtg3	1	0.641305	0.271557	0.0723757	0.0165819	0.00156094	0.000455474	0.000120815
	rtg1 rtg3	1	0.670525	0.279281	0.0974331	0.0186153	0.00120076	0.000299841	0.000139461
	WT	1	0.412687	0.40692	0.284933	0.27961	0.237173	0.203904	0.246784
	rtg1	1	0.153297	0.0745042	0.0351973	0.0142933	0.00678959	0.00178711	0.00160828	SC-glycerol
	rtg3	1	0.193093	0.0905569	0.0452785	0.0253696	0.0137417	0.00140955	0.0015859
	rtg1 rtg3	1	0.1861	0.110425	0.0376443	0.0245178	0.00945906	0.00405389	0.00173775
Results of a biological replicate of Fig. 3b in 96-well plates
	AA (µM)	0	0.078125	0.15625	0.3125	0.625	1.25	2.5	5
	WT	1	0.915842	0.910857	0.916055	0.912315	0.895875	0.909342	0.910345
	rtg1	1	0.945164	0.918113	0.909446	0.914172	0.908016	0.911921	0.91703	SC-glucose
	rtg3	1	0.904927	0.907474	0.89607	0.905839	0.878507	0.896564	0.906295
	rtg1 rtg3	1	0.897797	0.898525	0.911975	0.888488	0.892092	0.889859	0.89328
	WT	1	0.690142	0.60979	0.536001	0.491693	0.466448	0.453215	0.463598
	rtg1	1	0.0504622	0.0198839	0.0154833	0.0137868	0.0109065	0.0104036	0.0118453	SC-galactose
	rtg3	1	0.0604195	0.0226476	0.0143211	0.0122789	0.00857968	0.0095047	0.00925729
	rtg1 rtg3	1	0.0572198	0.0252391	0.0156626	0.01076	0.00868138	0.00813313	0.00954125
	WT	1	0.589787	0.474644	0.372357	0.327537	0.330159	0.328796	0.331988
	rtg1	1	0.14513	0.206072	0.10951	0.090843	0.089716	0.078258	0.079281	SC-glycerol
	rtg3	1	0.235111	0.235471	0.153773	0.117056	0.120841	0.094594	0.100736
	rtg1 rtg3	1	0.136191	0.160186	0.126734	0.071022	0.051893	0.029812	0.033547

## Sheet: Fig3c
Fig. 3c									Results of an independent experiment comparing AOX2 induction after 30 and 60 min exposure to AA in YPGal and YPGly
	t (min)					mean	sd							t (min)
	0	1.17515	0.986623	0.83823		1	0.168856							0		1.10681	0.969193	0.923994		1	0.0952241
WT_YPgal	20	839.467	750.639	724.589		771.565	60.2299						WT_YPgal	30		1301.34	1403.41	1381.25		1362	53.6869
	40	628.607	565.787	573.598		589.33	34.2379							60		313.921	313.089	315.728		314.246	1.34886
	0	0.389747	0.313533	0.270452		0.324577	0.0604096							0		0.134407	0.234246	0.276066		0.214906	0.0727827
rtg3_YPgal	20	34.8647	31.049	36.1604		34.0247	2.65725						rtg3_YPgal	30		27.2065	27.4681	27.2065		27.2937	0.151035
	40	31.0477	29.5658	24.2346		28.2827	3.58319							60		19.2277	21.3806	18.6097		19.7393	1.45457
	0	0.812401	1.07461	1.11299		1	0.163595							0		0.965874	1.04738	0.986742		1	0.0423412
WT_YPgly	25	309.399	285.697	286.092		293.729	13.5714						WT_YPgly	30		564.403	557.141	521.009		547.518	23.2429
	45	468.951	545.231	557.577		523.919	48.0029							60		700.211	732.446	752.312		728.323	26.2942
	90	590.827	535.477	565.747		564.017	27.7154
														0		0.961816	0.655032	0.918177		0.845008	0.165965
	0	0.295636	0.168624	0.54186		0.335373	0.189765						rtg3_YPgly	30		5.57063	5.66121	5.2536		5.49515	0.214031
rtg3_YPgly	25	3.21652	2.78977	2.57033		2.85887	0.328591							60		5.79114	4.76477	5.30698		5.28763	0.513461
	45	3.94737	4.30525	4.74638		4.333	0.400227
	90	3.22791	4.83111	6.21781		4.75894	1.49626

[truncated: 67 more sheets: Fig3d, Fig3e, Fig4a, Fig4b, Fig4c, Fig4d, Fig4e, Fig4f, Fig4g, Fig4h, Fig5a, Fig5b, Fig5c, Fig5e, Fig5f, Fig5g, Fig5h, Fig5i, Fig5j, Fig5k …]
